# Supplementary material for: Bis{1-[2-(diphenyl­phosphan­yl)eth­yl]-3-ethyl­imidazol-2-yl­idene}nickel(II) diiodide acetonitrile disolvate
Source: Acta Crystallogr Sect E Struct Rep Online. 2012 Jun 30;68(Pt 7):m975. doi: 10.1107/S1600536812028784 (PMC3393226; doi:10.1107/S1600536812028784)
Supplement: Supplementary file 1 [file e-68-0m975-sup1.cif]

##############################################################################
#                                                                            #
# This CIF contains the data in a paper accepted for publication in          #
# Acta Crystallographica Section E. It conforms to the requirements of       #
# Notes for Authors for Acta Crystallographica Section E, and has been       #
# peer reviewed under the auspices of the IUCr Commission on Journals.       #
#                                                                            #
# Full details of the Crystallographic Information File format               #
# are given in the paper "The Crystallographic Information File (CIF):       #
# a New Standard Archive File for Crystallography" by S. R. Hall, F. H.      #
# Allen and I. D. Brown [Acta Cryst. (1991), A47, 655-685].                  #
#                                                                            #
# The current version of the core CIF dictionary is obtainable from          #
# ftp://ftp.iucr.org/pub/cif_core.dic.                                       #
#                                                                            #
# Software is freely available for graphical display of the structure(s)     #
# in this CIF. For information consult the CIF software page                 #
# http://www.iucr.org/resources/cif/software.                                #
#                                                                            #
# This file may be used for bona fide research purposes within the           #
# scientific community so long as proper attribution is given to the journal # 
# article from which it was obtained.                                        #
#                                                                            #
##############################################################################
data_I
_audit_creation_method     SHELXL-97
_chemical_name_systematic
;
Bis{1-[2-(diphenylphosphanyl)ethyl]-3-ethylimidazol-2-ylidene}nickel(II)
diiodide acetonitrile disolvate
;
_chemical_name_common     ?
_chemical_formula_moiety     'C38 H42 N4 Ni P2 2+, 2(I -), 2 (C2 H3 N)'
_chemical_formula_sum     'C42 H48 I2 N6 Ni P2'
_chemical_formula_iupac     '[Ni (C19 H21 N2 P)2] I2, 2C2 H3 N'
_chemical_formula_weight     1011.31
_chemical_melting_point     ?
_symmetry_cell_setting     monoclinic
_symmetry_space_group_name_H-M     'P 21/n'
_symmetry_space_group_name_Hall     '-P 2yn'
loop_
    _symmetry_equiv_pos_as_xyz
    'x, y, z'
    '-x+1/2, y+1/2, -z+1/2'
    '-x, -y, -z'
    'x-1/2, -y-1/2, z-1/2'
_cell_length_a     11.4453(4)
_cell_length_b     18.7680(7)
_cell_length_c     20.5765(7)
_cell_angle_alpha     90.00
_cell_angle_beta     95.9000(10)
_cell_angle_gamma     90.00
_cell_volume     4396.5(3)
_cell_formula_units_Z     4
_cell_measurement_reflns_used     948
_cell_measurement_theta_min     2.17
_cell_measurement_theta_max     27.64
_cell_measurement_temperature     153(2)
_exptl_crystal_description     block
_exptl_crystal_colour     yellow
_exptl_crystal_size_max     0.38
_exptl_crystal_size_mid     0.25
_exptl_crystal_size_min     0.20
_exptl_crystal_density_diffrn     1.528
_exptl_crystal_density_meas     ?
_exptl_crystal_density_method     'not measured'
_exptl_crystal_F_000     2024
_exptl_absorpt_coefficient_mu     1.954
_exptl_absorpt_correction_type     multi-scan
_exptl_absorpt_process_details     '(SADABS; Sheldrick, 2004)'
_exptl_absorpt_correction_T_min     0.5238
_exptl_absorpt_correction_T_max     0.6959
_exptl_special_details     ?
_diffrn_ambient_temperature     153(2)
_diffrn_radiation_type     MoK\a
_diffrn_radiation_wavelength     0.71073
_diffrn_radiation_source     'sealed tube'
_diffrn_radiation_monochromator     'graphite'
_diffrn_measurement_device_type     'Bruker SMART APEX'
_diffrn_measurement_method     '\f and \w scans'
_diffrn_reflns_number     43185
_diffrn_reflns_av_R_equivalents     0.0281
_diffrn_reflns_av_sigmaI/netI     0.0254
_diffrn_reflns_theta_min     1.47
_diffrn_reflns_theta_max     27.88
_diffrn_reflns_theta_full     27.88
_diffrn_measured_fraction_theta_max     0.999
_diffrn_measured_fraction_theta_full     0.999
_diffrn_reflns_limit_h_min     -15
_diffrn_reflns_limit_h_max     15
_diffrn_reflns_limit_k_min     -24
_diffrn_reflns_limit_k_max     24
_diffrn_reflns_limit_l_min     -27
_diffrn_reflns_limit_l_max     24
_diffrn_standards_number     ?
_diffrn_standards_interval_count     ?
_diffrn_standards_interval_time     ?
_diffrn_standards_decay_%     ?
_refine_special_details
;
Refinement of <i>F</i>^2^ against ALL reflections. The weighted <i>R</i>-factor
<i>wR</i> and goodness of fit <i>S</i> are based on <i>F</i>^2^, conventional
<i>R</i>-factors <i>R</i> are based on <i>F</i>, with <i>F</i> set to zero for
negative <i>F</i>^2^. The threshold expression of <i>F</i>^2^ >
\s(<i>F</i>^2^) is used only for calculating <i>R</i>-factors(gt) <i>etc</i>.
and is not relevant to the choice of reflections for refinement.
<i>R</i>-factors based on <i>F</i>^2^ are statistically about twice as large
as those based on <i>F</i>, and <i>R</i>- factors based on ALL data will be
even larger.
;
_reflns_number_total     10467
_reflns_number_gt     9245
_reflns_threshold_expression     I>2sigma(I)
_refine_ls_structure_factor_coef     Fsqd
_refine_ls_matrix_type     full
_refine_ls_R_factor_all     0.0296
_refine_ls_R_factor_gt     0.0246
_refine_ls_wR_factor_gt     0.0602
_refine_ls_wR_factor_ref     0.0627
_refine_ls_goodness_of_fit_ref     1.021
_refine_ls_restrained_S_all     1.021
_refine_ls_number_reflns     10467
_refine_ls_number_parameters     482
_refine_ls_number_restraints     0
_refine_ls_hydrogen_treatment     constr
_refine_ls_weighting_scheme     calc
_refine_ls_weighting_details
         'calc w=1/[\s^2^(Fo^2^)+(0.0312P)^2^+1.6774P] where P=(Fo^2^+2Fc^2^)/3'
_atom_sites_solution_hydrogens     difmap
_atom_sites_solution_primary     direct
_atom_sites_solution_secondary     difmap
_refine_ls_shift/su_max     0.001
_refine_ls_shift/su_mean     0.000
_refine_diff_density_max     0.901
_refine_diff_density_min     -0.458
_refine_ls_extinction_method     none
_refine_ls_extinction_coef     ?
loop_
    _atom_type_symbol
    _atom_type_description
    _atom_type_scat_dispersion_real
    _atom_type_scat_dispersion_imag
    _atom_type_scat_source
    'C' 'C' 0.0033 0.0016
                         'International Tables Vol C Tables 4.2.6.8 and 6.1.1.4'
    'H' 'H' 0.0000 0.0000
                         'International Tables Vol C Tables 4.2.6.8 and 6.1.1.4'
    'N' 'N' 0.0061 0.0033
                         'International Tables Vol C Tables 4.2.6.8 and 6.1.1.4'
    'Ni' 'Ni' 0.3393 1.1124
                         'International Tables Vol C Tables 4.2.6.8 and 6.1.1.4'
    'P' 'P' 0.1023 0.0942
                         'International Tables Vol C Tables 4.2.6.8 and 6.1.1.4'
    'I' 'I' -0.4742 1.8119
                         'International Tables Vol C Tables 4.2.6.8 and 6.1.1.4'
_computing_data_collection     'SMART (Bruker, 2002)'
_computing_cell_refinement     'SAINT (Bruker, 2002)'
_computing_data_reduction     'SAINT (Bruker, 2002)'
_computing_structure_solution     'SHELXTL (Sheldrick, 2008)'
_computing_structure_refinement     'SHELXTL (Sheldrick, 2008)'
_computing_molecular_graphics     'SHELXTL (Sheldrick, 2008)'
_computing_publication_material
                                  'SHELXTL (Sheldrick, 2008) and local programs'
loop_
    _atom_site_type_symbol
    _atom_site_label
    _atom_site_fract_x
    _atom_site_fract_y
    _atom_site_fract_z
    _atom_site_U_iso_or_equiv
    _atom_site_adp_type
    _atom_site_calc_flag
    _atom_site_refinement_flags
    _atom_site_occupancy
    _atom_site_symmetry_multiplicity
    _atom_site_disorder_assembly
    _atom_site_disorder_group
    I I1 0.224280(12) 0.296807(7) 0.139267(7) 0.03087(4) Uani d . 1 1 . .
    I I2 0.248359(12) 0.303646(7) 0.664127(7) 0.03133(4) Uani d . 1 1 . .
    Ni Ni1 0.23708(2) 0.536267(11) 0.253121(11) 0.01664(5) Uani d . 1 1 . .
    P P1 0.38866(4) 0.51971(2) 0.32586(2) 0.01820(9) Uani d . 1 1 . .
    P P2 0.08308(4) 0.58080(2) 0.19511(2) 0.01859(9) Uani d . 1 1 . .
    N N1 0.43284(14) 0.61730(8) 0.21671(8) 0.0212(3) Uani d . 1 1 . .
    N N2 0.37969(15) 0.54375(8) 0.13943(8) 0.0241(3) Uani d . 1 1 . .
    N N3 0.05986(14) 0.56417(8) 0.33776(7) 0.0201(3) Uani d . 1 1 . .
    N N4 0.09418(14) 0.45189(8) 0.33980(7) 0.0210(3) Uani d . 1 1 . .
    C C1 0.35249(16) 0.56602(9) 0.19843(9) 0.0200(4) Uani d . 1 1 . .
    C C2 0.43387(17) 0.65623(9) 0.27829(9) 0.0234(4) Uani d . 1 1 . .
    H H2A 0.3570 0.6800 0.2800 0.028 Uiso calc R 1 1 . .
    H H2B 0.4951 0.6936 0.2801 0.028 Uiso calc R 1 1 . .
    C C3 0.45771(18) 0.60733(10) 0.33738(9) 0.0258(4) Uani d . 1 1 . .
    H H3A 0.4286 0.6306 0.3758 0.031 Uiso calc R 1 1 . .
    H H3B 0.5436 0.6009 0.3469 0.031 Uiso calc R 1 1 . .
    C C4 0.50978(18) 0.62661(10) 0.17018(10) 0.0271(4) Uani d . 1 1 . .
    H H4A 0.5737 0.6591 0.1720 0.032 Uiso calc R 1 1 . .
    C C5 0.47650(19) 0.58065(11) 0.12179(10) 0.0296(4) Uani d . 1 1 . .
    H H5A 0.5127 0.5745 0.0826 0.035 Uiso calc R 1 1 . .
    C C6 0.3200(2) 0.48505(11) 0.10203(10) 0.0344(5) Uani d . 1 1 . .
    H H6A 0.2419 0.4776 0.1176 0.041 Uiso calc R 1 1 . .
    H H6B 0.3660 0.4408 0.1109 0.041 Uiso calc R 1 1 . .
    C C7 0.3043(3) 0.49747(16) 0.03015(12) 0.0534(7) Uani d . 1 1 . .
    H H7A 0.2594 0.5414 0.0208 0.080 Uiso calc R 1 1 . .
    H H7B 0.2618 0.4572 0.0085 0.080 Uiso calc R 1 1 . .
    H H7C 0.3814 0.5020 0.0138 0.080 Uiso calc R 1 1 . .
    C C8 0.12495(16) 0.51368(9) 0.31233(8) 0.0184(3) Uani d . 1 1 . .
    C C9 0.06607(17) 0.63961(9) 0.31986(9) 0.0226(4) Uani d . 1 1 . .
    H H9A 0.1471 0.6572 0.3314 0.027 Uiso calc R 1 1 . .
    H H9B 0.0130 0.6675 0.3452 0.027 Uiso calc R 1 1 . .
    C C10 0.03152(19) 0.65150(9) 0.24695(9) 0.0253(4) Uani d . 1 1 . .
    H H10A 0.0642 0.6976 0.2341 0.030 Uiso calc R 1 1 . .
    H H10B -0.0551 0.6546 0.2391 0.030 Uiso calc R 1 1 . .
    C C11 -0.01031(18) 0.53514(10) 0.38181(9) 0.0257(4) Uani d . 1 1 . .
    H H11A -0.0635 0.5600 0.4062 0.031 Uiso calc R 1 1 . .
    C C12 0.01178(18) 0.46453(10) 0.38319(10) 0.0264(4) Uani d . 1 1 . .
    H H12A -0.0227 0.4300 0.4091 0.032 Uiso calc R 1 1 . .
    C C13 0.14367(18) 0.38162(10) 0.32701(10) 0.0276(4) Uani d . 1 1 . .
    H H13A 0.2040 0.3693 0.3632 0.033 Uiso calc R 1 1 . .
    H H13B 0.1828 0.3840 0.2863 0.033 Uiso calc R 1 1 . .
    C C14 0.0519(2) 0.32365(11) 0.32022(12) 0.0356(5) Uani d . 1 1 . .
    H H14A 0.0167 0.3186 0.3614 0.053 Uiso calc R 1 1 . .
    H H14B 0.0886 0.2785 0.3096 0.053 Uiso calc R 1 1 . .
    H H14C -0.0093 0.3362 0.2852 0.053 Uiso calc R 1 1 . .
    C C21 0.49744(17) 0.45793(10) 0.30145(9) 0.0236(4) Uani d . 1 1 . .
    C C22 0.6142(2) 0.46212(15) 0.32602(12) 0.0483(7) Uani d . 1 1 . .
    H H22A 0.6410 0.5014 0.3526 0.058 Uiso calc R 1 1 . .
    C C23 0.6925(2) 0.40908(17) 0.31204(14) 0.0600(9) Uani d . 1 1 . .
    H H23A 0.7724 0.4120 0.3296 0.072 Uiso calc R 1 1 . .
    C C24 0.6552(2) 0.35258(13) 0.27305(12) 0.0426(6) Uani d . 1 1 . .
    H H24A 0.7089 0.3161 0.2642 0.051 Uiso calc R 1 1 . .
    C C25 0.5404(2) 0.34869(11) 0.24691(11) 0.0324(5) Uani d . 1 1 . .
    H H25A 0.5150 0.3101 0.2191 0.039 Uiso calc R 1 1 . .
    C C26 0.46067(18) 0.40106(10) 0.26090(10) 0.0260(4) Uani d . 1 1 . .
    H H26A 0.3811 0.3980 0.2428 0.031 Uiso calc R 1 1 . .
    C C31 0.36241(17) 0.49181(10) 0.40768(9) 0.0212(4) Uani d . 1 1 . .
    C C32 0.40165(19) 0.42627(10) 0.43330(10) 0.0289(4) Uani d . 1 1 . .
    H H32A 0.4522 0.3977 0.4103 0.035 Uiso calc R 1 1 . .
    C C33 0.3670(2) 0.40258(12) 0.49236(10) 0.0361(5) Uani d . 1 1 . .
    H H33A 0.3944 0.3580 0.5098 0.043 Uiso calc R 1 1 . .
    C C34 0.2930(2) 0.44365(13) 0.52567(10) 0.0377(5) Uani d . 1 1 . .
    H H34A 0.2669 0.4265 0.5651 0.045 Uiso calc R 1 1 . .
    C C35 0.2566(2) 0.50980(13) 0.50185(10) 0.0343(5) Uani d . 1 1 . .
    H H35A 0.2079 0.5386 0.5258 0.041 Uiso calc R 1 1 . .
    C C36 0.29119(18) 0.53406(11) 0.44316(9) 0.0265(4) Uani d . 1 1 . .
    H H36A 0.2663 0.5796 0.4270 0.032 Uiso calc R 1 1 . .
    C C41 -0.03503(16) 0.51692(9) 0.17878(9) 0.0208(4) Uani d . 1 1 . .
    C C42 -0.15305(19) 0.53628(11) 0.17275(12) 0.0355(5) Uani d . 1 1 . .
    H H42A -0.1751 0.5845 0.1783 0.043 Uiso calc R 1 1 . .
    C C43 -0.2386(2) 0.48414(13) 0.15855(14) 0.0458(6) Uani d . 1 1 . .
    H H43A -0.3193 0.4971 0.1541 0.055 Uiso calc R 1 1 . .
    C C44 -0.2074(2) 0.41393(12) 0.15091(11) 0.0369(5) Uani d . 1 1 . .
    H H44A -0.2665 0.3788 0.1415 0.044 Uiso calc R 1 1 . .
    C C45 -0.09055(19) 0.39452(11) 0.15685(10) 0.0285(4) Uani d . 1 1 . .
    H H45A -0.0691 0.3462 0.1514 0.034 Uiso calc R 1 1 . .
    C C46 -0.00461(17) 0.44588(10) 0.17074(9) 0.0240(4) Uani d . 1 1 . .
    H H46A 0.0759 0.4325 0.1748 0.029 Uiso calc R 1 1 . .
    C C51 0.09739(17) 0.62542(9) 0.11791(9) 0.0221(4) Uani d . 1 1 . .
    C C52 0.18174(19) 0.67909(10) 0.11592(10) 0.0279(4) Uani d . 1 1 . .
    H H52A 0.2287 0.6924 0.1548 0.034 Uiso calc R 1 1 . .
    C C53 0.1970(2) 0.71293(11) 0.05741(11) 0.0333(5) Uani d . 1 1 . .
    H H53A 0.2544 0.7494 0.0564 0.040 Uiso calc R 1 1 . .
    C C54 0.1291(2) 0.69380(11) 0.00050(11) 0.0357(5) Uani d . 1 1 . .
    H H54A 0.1404 0.7168 -0.0395 0.043 Uiso calc R 1 1 . .
    C C55 0.0449(2) 0.64114(12) 0.00208(10) 0.0370(5) Uani d . 1 1 . .
    H H55A -0.0025 0.6285 -0.0368 0.044 Uiso calc R 1 1 . .
    C C56 0.02917(19) 0.60646(11) 0.06056(10) 0.0286(4) Uani d . 1 1 . .
    H H56A -0.0281 0.5699 0.0612 0.034 Uiso calc R 1 1 . .
    N N100 0.7173(2) 0.67617(17) 0.08385(15) 0.0795(9) Uani d . 1 1 . .
    C C101 0.7765(2) 0.72052(16) 0.06886(14) 0.0500(7) Uani d . 1 1 . .
    C C102 0.8519(3) 0.77672(15) 0.04768(16) 0.0550(7) Uani d . 1 1 . .
    H H10C 0.8576 0.7722 0.0007 0.082 Uiso calc R 1 1 . .
    H H10D 0.9304 0.7725 0.0713 0.082 Uiso calc R 1 1 . .
    H H10E 0.8185 0.8233 0.0568 0.082 Uiso calc R 1 1 . .
    N N200 -0.0568(3) 0.33739(14) 0.49174(12) 0.0646(7) Uani d . 1 1 . .
    C C201 -0.0278(2) 0.28314(14) 0.51184(12) 0.0428(6) Uani d . 1 1 . .
    C C202 0.0079(2) 0.21328(13) 0.53768(14) 0.0477(6) Uani d . 1 1 . .
    H H20A -0.0554 0.1929 0.5605 0.072 Uiso calc R 1 1 . .
    H H20B 0.0789 0.2181 0.5683 0.072 Uiso calc R 1 1 . .
    H H20C 0.0241 0.1818 0.5017 0.072 Uiso calc R 1 1 . .
loop_
    _atom_site_aniso_label
    _atom_site_aniso_U_11
    _atom_site_aniso_U_22
    _atom_site_aniso_U_33
    _atom_site_aniso_U_12
    _atom_site_aniso_U_13
    _atom_site_aniso_U_23
    I1 0.03160(8) 0.02166(7) 0.04030(9) 0.00370(5) 0.00828(6) 0.00471(5)
    I2 0.02307(8) 0.02738(7) 0.04424(9) -0.00132(5) 0.00681(6) 0.00706(5)
    Ni1 0.01732(12) 0.01732(11) 0.01559(11) -0.00023(8) 0.00317(8) 0.00100(8)
    P1 0.0191(2) 0.0190(2) 0.0167(2) -0.00021(17) 0.00253(17) 0.00000(16)
    P2 0.0201(2) 0.0173(2) 0.0185(2) 0.00086(17) 0.00260(18) 0.00147(16)
    N1 0.0199(8) 0.0211(7) 0.0233(8) 0.0010(6) 0.0052(6) 0.0040(6)
    N2 0.0294(9) 0.0227(8) 0.0213(8) 0.0025(6) 0.0076(7) 0.0016(6)
    N3 0.0210(8) 0.0212(7) 0.0187(7) -0.0034(6) 0.0052(6) -0.0015(6)
    N4 0.0216(8) 0.0200(7) 0.0218(8) -0.0029(6) 0.0038(6) 0.0016(6)
    C1 0.0216(9) 0.0200(8) 0.0190(9) 0.0034(7) 0.0043(7) 0.0030(7)
    C2 0.0253(10) 0.0185(8) 0.0263(10) -0.0012(7) 0.0019(8) -0.0001(7)
    C3 0.0295(11) 0.0238(9) 0.0236(10) -0.0072(8) 0.0006(8) 0.0001(7)
    C4 0.0248(10) 0.0262(9) 0.0322(11) 0.0012(8) 0.0125(8) 0.0081(8)
    C5 0.0323(11) 0.0295(10) 0.0295(11) 0.0046(8) 0.0159(9) 0.0065(8)
    C6 0.0480(14) 0.0288(10) 0.0271(11) -0.0033(9) 0.0081(9) -0.0074(8)
    C7 0.068(2) 0.0629(17) 0.0301(13) -0.0091(14) 0.0081(12) -0.0096(12)
    C8 0.0175(9) 0.0201(8) 0.0172(8) -0.0022(6) -0.0008(7) 0.0002(6)
    C9 0.0262(10) 0.0166(8) 0.0260(10) -0.0012(7) 0.0072(8) -0.0037(7)
    C10 0.0329(11) 0.0180(8) 0.0258(10) 0.0051(7) 0.0068(8) 0.0001(7)
    C11 0.0255(10) 0.0295(10) 0.0237(10) -0.0042(8) 0.0097(8) -0.0011(7)
    C12 0.0261(10) 0.0288(10) 0.0256(10) -0.0060(8) 0.0087(8) 0.0029(8)
    C13 0.0284(11) 0.0195(9) 0.0347(11) 0.0003(7) 0.0030(8) 0.0019(8)
    C14 0.0455(14) 0.0226(10) 0.0395(12) -0.0084(9) 0.0083(10) -0.0037(9)
    C21 0.0229(10) 0.0287(9) 0.0196(9) 0.0045(7) 0.0047(7) -0.0012(7)
    C22 0.0282(12) 0.0676(17) 0.0467(14) 0.0130(11) -0.0070(11) -0.0356(13)
    C23 0.0275(13) 0.091(2) 0.0582(17) 0.0243(13) -0.0094(12) -0.0367(16)
    C24 0.0423(14) 0.0488(14) 0.0379(13) 0.0208(11) 0.0095(11) -0.0073(10)
    C25 0.0420(13) 0.0249(10) 0.0324(11) 0.0018(9) 0.0136(10) -0.0016(8)
    C26 0.0272(10) 0.0224(9) 0.0290(10) -0.0017(7) 0.0056(8) -0.0005(7)
    C31 0.0225(9) 0.0246(9) 0.0162(8) -0.0034(7) 0.0002(7) 0.0005(7)
    C32 0.0370(12) 0.0253(9) 0.0236(10) 0.0006(8) -0.0009(8) 0.0002(8)
    C33 0.0533(15) 0.0294(10) 0.0238(10) -0.0079(10) -0.0051(10) 0.0068(8)
    C34 0.0416(13) 0.0530(14) 0.0183(10) -0.0182(11) 0.0013(9) 0.0040(9)
    C35 0.0290(11) 0.0533(14) 0.0209(10) -0.0009(10) 0.0043(8) -0.0036(9)
    C36 0.0263(10) 0.0327(10) 0.0202(9) 0.0029(8) 0.0012(8) -0.0007(7)
    C41 0.0207(9) 0.0218(8) 0.0199(9) -0.0007(7) 0.0023(7) 0.0019(7)
    C42 0.0236(11) 0.0288(10) 0.0540(14) 0.0027(8) 0.0032(10) 0.0035(10)
    C43 0.0217(11) 0.0438(13) 0.0713(18) -0.0018(10) 0.0017(11) 0.0017(12)
    C44 0.0327(12) 0.0378(12) 0.0395(12) -0.0126(9) 0.0008(10) -0.0007(10)
    C45 0.0350(12) 0.0264(10) 0.0240(10) -0.0058(8) 0.0024(8) -0.0020(8)
    C46 0.0230(10) 0.0264(9) 0.0225(9) 0.0007(7) 0.0022(7) -0.0015(7)
    C51 0.0244(10) 0.0212(8) 0.0211(9) 0.0047(7) 0.0044(7) 0.0049(7)
    C52 0.0314(11) 0.0245(9) 0.0273(10) -0.0012(8) 0.0002(8) 0.0042(8)
    C53 0.0383(13) 0.0266(10) 0.0364(12) -0.0016(9) 0.0097(10) 0.0079(8)
    C54 0.0490(15) 0.0339(11) 0.0261(11) 0.0047(10) 0.0124(10) 0.0102(8)
    C55 0.0475(14) 0.0428(12) 0.0204(10) 0.0018(10) 0.0024(9) 0.0031(9)
    C56 0.0319(11) 0.0309(10) 0.0233(10) -0.0016(8) 0.0038(8) 0.0013(8)
    N100 0.0528(17) 0.100(2) 0.090(2) 0.0178(16) 0.0270(15) 0.0565(18)
    C101 0.0398(15) 0.0664(18) 0.0453(15) 0.0161(13) 0.0115(12) 0.0168(13)
    C102 0.0548(18) 0.0464(15) 0.0640(18) -0.0037(13) 0.0079(14) -0.0065(13)
    N200 0.088(2) 0.0563(15) 0.0491(14) -0.0249(14) 0.0045(13) 0.0085(12)
    C201 0.0525(16) 0.0455(14) 0.0316(12) -0.0189(12) 0.0098(11) -0.0023(10)
    C202 0.0454(16) 0.0466(14) 0.0512(16) -0.0059(11) 0.0052(12) -0.0060(12)
_geom_special_details
;
All e.s.d.'s (except the e.s.d. in the dihedral angle between two l.s. planes)
are estimated using the full covariance matrix. The cell e.s.d.'s are taken
into account individually in the estimation of e.s.d.'s in distances, angles
and torsion angles; correlations between e.s.d.'s in cell parameters are only
used when they are defined by crystal symmetry. An approximate (isotropic)
treatment of cell e.s.d.'s is used for estimating e.s.d.'s involving l.s.
planes.
;
loop_
    _geom_bond_atom_site_label_1
    _geom_bond_atom_site_label_2
    _geom_bond_site_symmetry_2
    _geom_bond_distance
    _geom_bond_publ_flag
    Ni1 C1 . 1.9049(18) ?
    Ni1 C8 . 1.9059(18) ?
    Ni1 P2 . 2.1904(5) ?
    Ni1 P1 . 2.1938(5) ?
    P1 C21 . 1.8098(19) ?
    P1 C31 . 1.8174(18) ?
    P1 C3 . 1.8292(19) ?
    P2 C41 . 1.8124(19) ?
    P2 C51 . 1.8178(18) ?
    P2 C10 . 1.8374(19) ?
    N1 C1 . 1.357(2) ?
    N1 C4 . 1.377(2) ?
    N1 C2 . 1.462(2) ?
    N2 C1 . 1.350(2) ?
    N2 C5 . 1.386(3) ?
    N2 C6 . 1.471(3) ?
    N3 C8 . 1.344(2) ?
    N3 C11 . 1.383(2) ?
    N3 C9 . 1.466(2) ?
    N4 C8 . 1.352(2) ?
    N4 C12 . 1.384(2) ?
    N4 C13 . 1.470(2) ?
    C2 C3 . 1.526(3) ?
    C2 H2A . 0.9900 ?
    C2 H2B . 0.9900 ?
    C3 H3A . 0.9900 ?
    C3 H3B . 0.9900 ?
    C4 C5 . 1.343(3) ?
    C4 H4A . 0.9500 ?
    C5 H5A . 0.9500 ?
    C6 C7 . 1.490(3) ?
    C6 H6A . 0.9900 ?
    C6 H6B . 0.9900 ?
    C7 H7A . 0.9800 ?
    C7 H7B . 0.9800 ?
    C7 H7C . 0.9800 ?
    C9 C10 . 1.528(3) ?
    C9 H9A . 0.9900 ?
    C9 H9B . 0.9900 ?
    C10 H10A . 0.9900 ?
    C10 H10B . 0.9900 ?
    C11 C12 . 1.349(3) ?
    C11 H11A . 0.9500 ?
    C12 H12A . 0.9500 ?
    C13 C14 . 1.509(3) ?
    C13 H13A . 0.9900 ?
    C13 H13B . 0.9900 ?
    C14 H14A . 0.9800 ?
    C14 H14B . 0.9800 ?
    C14 H14C . 0.9800 ?
    C21 C22 . 1.381(3) ?
    C21 C26 . 1.393(3) ?
    C22 C23 . 1.389(3) ?
    C22 H22A . 0.9500 ?
    C23 C24 . 1.371(4) ?
    C23 H23A . 0.9500 ?
    C24 C25 . 1.370(3) ?
    C24 H24A . 0.9500 ?
    C25 C26 . 1.391(3) ?
    C25 H25A . 0.9500 ?
    C26 H26A . 0.9500 ?
    C31 C32 . 1.394(3) ?
    C31 C36 . 1.396(3) ?
    C32 C33 . 1.389(3) ?
    C32 H32A . 0.9500 ?
    C33 C34 . 1.379(3) ?
    C33 H33A . 0.9500 ?
    C34 C35 . 1.383(3) ?
    C34 H34A . 0.9500 ?
    C35 C36 . 1.386(3) ?
    C35 H35A . 0.9500 ?
    C36 H36A . 0.9500 ?
    C41 C42 . 1.392(3) ?
    C41 C46 . 1.392(3) ?
    C42 C43 . 1.394(3) ?
    C42 H42A . 0.9500 ?
    C43 C44 . 1.379(3) ?
    C43 H43A . 0.9500 ?
    C44 C45 . 1.379(3) ?
    C44 H44A . 0.9500 ?
    C45 C46 . 1.386(3) ?
    C45 H45A . 0.9500 ?
    C46 H46A . 0.9500 ?
    C51 C56 . 1.393(3) ?
    C51 C52 . 1.399(3) ?
    C52 C53 . 1.388(3) ?
    C52 H52A . 0.9500 ?
    C53 C54 . 1.385(3) ?
    C53 H53A . 0.9500 ?
    C54 C55 . 1.383(3) ?
    C54 H54A . 0.9500 ?
    C55 C56 . 1.396(3) ?
    C55 H55A . 0.9500 ?
    C56 H56A . 0.9500 ?
    N100 C101 . 1.135(4) ?
    C101 C102 . 1.458(4) ?
    C102 H10C . 0.9800 ?
    C102 H10D . 0.9800 ?
    C102 H10E . 0.9800 ?
    N200 C201 . 1.136(4) ?
    C201 C202 . 1.457(4) ?
    C202 H20A . 0.9800 ?
    C202 H20B . 0.9800 ?
    C202 H20C . 0.9800 ?
loop_
    _geom_angle_atom_site_label_1
    _geom_angle_atom_site_label_2
    _geom_angle_atom_site_label_3
    _geom_angle_site_symmetry_1
    _geom_angle_site_symmetry_3
    _geom_angle
    _geom_angle_publ_flag
    C1 Ni1 C8 . . 175.02(8) ?
    C1 Ni1 P2 . . 97.71(6) ?
    C8 Ni1 P2 . . 82.89(5) ?
    C1 Ni1 P1 . . 84.08(6) ?
    C8 Ni1 P1 . . 94.00(5) ?
    P2 Ni1 P1 . . 164.05(2) ?
    C21 P1 C31 . . 104.85(9) ?
    C21 P1 C3 . . 108.16(9) ?
    C31 P1 C3 . . 104.44(9) ?
    C21 P1 Ni1 . . 114.82(6) ?
    C31 P1 Ni1 . . 118.58(6) ?
    C3 P1 Ni1 . . 105.18(7) ?
    C41 P2 C51 . . 105.97(9) ?
    C41 P2 C10 . . 107.90(9) ?
    C51 P2 C10 . . 103.76(8) ?
    C41 P2 Ni1 . . 113.06(6) ?
    C51 P2 Ni1 . . 120.82(6) ?
    C10 P2 Ni1 . . 104.34(7) ?
    C1 N1 C4 . . 111.15(16) ?
    C1 N1 C2 . . 122.66(15) ?
    C4 N1 C2 . . 126.20(16) ?
    C1 N2 C5 . . 110.19(16) ?
    C1 N2 C6 . . 124.37(17) ?
    C5 N2 C6 . . 125.29(17) ?
    C8 N3 C11 . . 111.09(15) ?
    C8 N3 C9 . . 122.66(15) ?
    C11 N3 C9 . . 126.25(15) ?
    C8 N4 C12 . . 110.28(15) ?
    C8 N4 C13 . . 124.95(16) ?
    C12 N4 C13 . . 124.75(16) ?
    N2 C1 N1 . . 104.85(15) ?
    N2 C1 Ni1 . . 132.73(14) ?
    N1 C1 Ni1 . . 122.36(13) ?
    N1 C2 C3 . . 112.02(15) ?
    N1 C2 H2A . . 109.2 ?
    C3 C2 H2A . . 109.2 ?
    N1 C2 H2B . . 109.2 ?
    C3 C2 H2B . . 109.2 ?
    H2A C2 H2B . . 107.9 ?
    C2 C3 P1 . . 113.46(13) ?
    C2 C3 H3A . . 108.9 ?
    P1 C3 H3A . . 108.9 ?
    C2 C3 H3B . . 108.9 ?
    P1 C3 H3B . . 108.9 ?
    H3A C3 H3B . . 107.7 ?
    C5 C4 N1 . . 106.33(17) ?
    C5 C4 H4A . . 126.8 ?
    N1 C4 H4A . . 126.8 ?
    C4 C5 N2 . . 107.47(17) ?
    C4 C5 H5A . . 126.3 ?
    N2 C5 H5A . . 126.3 ?
    N2 C6 C7 . . 113.84(19) ?
    N2 C6 H6A . . 108.8 ?
    C7 C6 H6A . . 108.8 ?
    N2 C6 H6B . . 108.8 ?
    C7 C6 H6B . . 108.8 ?
    H6A C6 H6B . . 107.7 ?
    C6 C7 H7A . . 109.5 ?
    C6 C7 H7B . . 109.5 ?
    H7A C7 H7B . . 109.5 ?
    C6 C7 H7C . . 109.5 ?
    H7A C7 H7C . . 109.5 ?
    H7B C7 H7C . . 109.5 ?
    N3 C8 N4 . . 105.26(15) ?
    N3 C8 Ni1 . . 121.91(13) ?
    N4 C8 Ni1 . . 132.78(14) ?
    N3 C9 C10 . . 111.92(14) ?
    N3 C9 H9A . . 109.2 ?
    C10 C9 H9A . . 109.2 ?
    N3 C9 H9B . . 109.2 ?
    C10 C9 H9B . . 109.2 ?
    H9A C9 H9B . . 107.9 ?
    C9 C10 P2 . . 113.48(13) ?
    C9 C10 H10A . . 108.9 ?
    P2 C10 H10A . . 108.9 ?
    C9 C10 H10B . . 108.9 ?
    P2 C10 H10B . . 108.9 ?
    H10A C10 H10B . . 107.7 ?
    C12 C11 N3 . . 106.30(17) ?
    C12 C11 H11A . . 126.9 ?
    N3 C11 H11A . . 126.8 ?
    C11 C12 N4 . . 107.06(16) ?
    C11 C12 H12A . . 126.5 ?
    N4 C12 H12A . . 126.5 ?
    N4 C13 C14 . . 112.71(17) ?
    N4 C13 H13A . . 109.0 ?
    C14 C13 H13A . . 109.0 ?
    N4 C13 H13B . . 109.0 ?
    C14 C13 H13B . . 109.0 ?
    H13A C13 H13B . . 107.8 ?
    C13 C14 H14A . . 109.5 ?
    C13 C14 H14B . . 109.5 ?
    H14A C14 H14B . . 109.5 ?
    C13 C14 H14C . . 109.5 ?
    H14A C14 H14C . . 109.5 ?
    H14B C14 H14C . . 109.5 ?
    C22 C21 C26 . . 118.96(18) ?
    C22 C21 P1 . . 121.94(15) ?
    C26 C21 P1 . . 118.89(15) ?
    C21 C22 C23 . . 120.2(2) ?
    C21 C22 H22A . . 119.9 ?
    C23 C22 H22A . . 119.9 ?
    C24 C23 C22 . . 120.4(2) ?
    C24 C23 H23A . . 119.8 ?
    C22 C23 H23A . . 119.8 ?
    C25 C24 C23 . . 120.0(2) ?
    C25 C24 H24A . . 120.0 ?
    C23 C24 H24A . . 120.0 ?
    C24 C25 C26 . . 120.3(2) ?
    C24 C25 H25A . . 119.9 ?
    C26 C25 H25A . . 119.9 ?
    C25 C26 C21 . . 120.1(2) ?
    C25 C26 H26A . . 120.0 ?
    C21 C26 H26A . . 120.0 ?
    C32 C31 C36 . . 119.09(18) ?
    C32 C31 P1 . . 121.80(15) ?
    C36 C31 P1 . . 118.80(14) ?
    C33 C32 C31 . . 120.2(2) ?
    C33 C32 H32A . . 119.9 ?
    C31 C32 H32A . . 119.9 ?
    C34 C33 C32 . . 120.1(2) ?
    C34 C33 H33A . . 120.0 ?
    C32 C33 H33A . . 120.0 ?
    C33 C34 C35 . . 120.2(2) ?
    C33 C34 H34A . . 119.9 ?
    C35 C34 H34A . . 119.9 ?
    C34 C35 C36 . . 120.1(2) ?
    C34 C35 H35A . . 120.0 ?
    C36 C35 H35A . . 120.0 ?
    C35 C36 C31 . . 120.23(19) ?
    C35 C36 H36A . . 119.9 ?
    C31 C36 H36A . . 119.9 ?
    C42 C41 C46 . . 119.45(18) ?
    C42 C41 P2 . . 122.84(15) ?
    C46 C41 P2 . . 117.69(14) ?
    C41 C42 C43 . . 119.3(2) ?
    C41 C42 H42A . . 120.3 ?
    C43 C42 H42A . . 120.3 ?
    C44 C43 C42 . . 120.6(2) ?
    C44 C43 H43A . . 119.7 ?
    C42 C43 H43A . . 119.7 ?
    C43 C44 C45 . . 120.2(2) ?
    C43 C44 H44A . . 119.9 ?
    C45 C44 H44A . . 119.9 ?
    C44 C45 C46 . . 119.72(19) ?
    C44 C45 H45A . . 120.1 ?
    C46 C45 H45A . . 120.1 ?
    C45 C46 C41 . . 120.64(19) ?
    C45 C46 H46A . . 119.7 ?
    C41 C46 H46A . . 119.7 ?
    C56 C51 C52 . . 119.18(18) ?
    C56 C51 P2 . . 121.99(15) ?
    C52 C51 P2 . . 118.80(15) ?
    C53 C52 C51 . . 120.26(19) ?
    C53 C52 H52A . . 119.9 ?
    C51 C52 H52A . . 119.9 ?
    C54 C53 C52 . . 120.3(2) ?
    C54 C53 H53A . . 119.8 ?
    C52 C53 H53A . . 119.8 ?
    C55 C54 C53 . . 119.8(2) ?
    C55 C54 H54A . . 120.1 ?
    C53 C54 H54A . . 120.1 ?
    C54 C55 C56 . . 120.4(2) ?
    C54 C55 H55A . . 119.8 ?
    C56 C55 H55A . . 119.8 ?
    C51 C56 C55 . . 120.0(2) ?
    C51 C56 H56A . . 120.0 ?
    C55 C56 H56A . . 120.0 ?
    N100 C101 C102 . . 178.3(4) ?
    C101 C102 H10C . . 109.5 ?
    C101 C102 H10D . . 109.5 ?
    H10C C102 H10D . . 109.5 ?
    C101 C102 H10E . . 109.5 ?
    H10C C102 H10E . . 109.5 ?
    H10D C102 H10E . . 109.5 ?
    N200 C201 C202 . . 179.2(3) ?
    C201 C202 H20A . . 109.5 ?
    C201 C202 H20B . . 109.5 ?
    H20A C202 H20B . . 109.5 ?
    C201 C202 H20C . . 109.5 ?
    H20A C202 H20C . . 109.5 ?
    H20B C202 H20C . . 109.5 ?
loop_
    _geom_torsion_atom_site_label_1
    _geom_torsion_atom_site_label_2
    _geom_torsion_atom_site_label_3
    _geom_torsion_atom_site_label_4
    _geom_torsion_site_symmetry_1
    _geom_torsion_site_symmetry_2
    _geom_torsion_site_symmetry_3
    _geom_torsion_site_symmetry_4
    _geom_torsion
    _geom_torsion_publ_flag
    C1 Ni1 P1 C21 . . . . -58.52(9) ?
    C8 Ni1 P1 C21 . . . . 126.08(9) ?
    P2 Ni1 P1 C21 . . . . -155.87(9) ?
    C1 Ni1 P1 C31 . . . . 176.48(9) ?
    C8 Ni1 P1 C31 . . . . 1.08(9) ?
    P2 Ni1 P1 C31 . . . . 79.13(10) ?
    C1 Ni1 P1 C3 . . . . 60.24(9) ?
    C8 Ni1 P1 C3 . . . . -115.15(9) ?
    P2 Ni1 P1 C3 . . . . -37.10(11) ?
    C1 Ni1 P2 C41 . . . . 129.59(9) ?
    C8 Ni1 P2 C41 . . . . -55.39(8) ?
    P1 Ni1 P2 C41 . . . . -134.97(9) ?
    C1 Ni1 P2 C51 . . . . 2.57(9) ?
    C8 Ni1 P2 C51 . . . . 177.59(9) ?
    P1 Ni1 P2 C51 . . . . 98.01(10) ?
    C1 Ni1 P2 C10 . . . . -113.43(9) ?
    C8 Ni1 P2 C10 . . . . 61.59(8) ?
    P1 Ni1 P2 C10 . . . . -17.99(11) ?
    C5 N2 C1 N1 . . . . 0.4(2) ?
    C6 N2 C1 N1 . . . . 176.23(18) ?
    C5 N2 C1 Ni1 . . . . -176.74(15) ?
    C6 N2 C1 Ni1 . . . . -0.9(3) ?
    C4 N1 C1 N2 . . . . -0.5(2) ?
    C2 N1 C1 N2 . . . . 179.40(15) ?
    C4 N1 C1 Ni1 . . . . 177.04(13) ?
    C2 N1 C1 Ni1 . . . . -3.1(2) ?
    P2 Ni1 C1 N2 . . . . -72.74(18) ?
    P1 Ni1 C1 N2 . . . . 123.22(18) ?
    P2 Ni1 C1 N1 . . . . 110.48(14) ?
    P1 Ni1 C1 N1 . . . . -53.55(14) ?
    C1 N1 C2 C3 . . . . 63.6(2) ?
    C4 N1 C2 C3 . . . . -116.5(2) ?
    N1 C2 C3 P1 . . . . -37.4(2) ?
    C21 P1 C3 C2 . . . . 97.39(16) ?
    C31 P1 C3 C2 . . . . -151.33(14) ?
    Ni1 P1 C3 C2 . . . . -25.75(16) ?
    C1 N1 C4 C5 . . . . 0.4(2) ?
    C2 N1 C4 C5 . . . . -179.53(17) ?
    N1 C4 C5 N2 . . . . -0.1(2) ?
    C1 N2 C5 C4 . . . . -0.2(2) ?
    C6 N2 C5 C4 . . . . -175.97(19) ?
    C1 N2 C6 C7 . . . . 142.7(2) ?
    C5 N2 C6 C7 . . . . -42.2(3) ?
    C11 N3 C8 N4 . . . . 1.0(2) ?
    C9 N3 C8 N4 . . . . -179.35(16) ?
    C11 N3 C8 Ni1 . . . . -176.86(13) ?
    C9 N3 C8 Ni1 . . . . 2.8(2) ?
    C12 N4 C8 N3 . . . . -1.2(2) ?
    C13 N4 C8 N3 . . . . -179.47(17) ?
    C12 N4 C8 Ni1 . . . . 176.30(15) ?
    C13 N4 C8 Ni1 . . . . -2.0(3) ?
    P2 Ni1 C8 N3 . . . . -58.63(14) ?
    P1 Ni1 C8 N3 . . . . 105.65(14) ?
    P2 Ni1 C8 N4 . . . . 124.22(18) ?
    P1 Ni1 C8 N4 . . . . -71.50(17) ?
    C8 N3 C9 C10 . . . . 60.6(2) ?
    C11 N3 C9 C10 . . . . -119.7(2) ?
    N3 C9 C10 P2 . . . . -37.7(2) ?
    C41 P2 C10 C9 . . . . 94.98(15) ?
    C51 P2 C10 C9 . . . . -152.88(14) ?
    Ni1 P2 C10 C9 . . . . -25.51(15) ?
    C8 N3 C11 C12 . . . . -0.4(2) ?
    C9 N3 C11 C12 . . . . 179.95(18) ?
    N3 C11 C12 N4 . . . . -0.4(2) ?
    C8 N4 C12 C11 . . . . 1.0(2) ?
    C13 N4 C12 C11 . . . . 179.26(18) ?
    C8 N4 C13 C14 . . . . -138.59(19) ?
    C12 N4 C13 C14 . . . . 43.4(3) ?
    C31 P1 C21 C22 . . . . -75.0(2) ?
    C3 P1 C21 C22 . . . . 36.0(2) ?
    Ni1 P1 C21 C22 . . . . 153.10(19) ?
    C31 P1 C21 C26 . . . . 99.64(16) ?
    C3 P1 C21 C26 . . . . -149.36(15) ?
    Ni1 P1 C21 C26 . . . . -32.27(17) ?
    C26 C21 C22 C23 . . . . -2.0(4) ?
    P1 C21 C22 C23 . . . . 172.6(2) ?
    C21 C22 C23 C24 . . . . 0.9(5) ?
    C22 C23 C24 C25 . . . . 0.9(5) ?
    C23 C24 C25 C26 . . . . -1.4(4) ?
    C24 C25 C26 C21 . . . . 0.2(3) ?
    C22 C21 C26 C25 . . . . 1.5(3) ?
    P1 C21 C26 C25 . . . . -173.29(15) ?
    C21 P1 C31 C32 . . . . -13.28(19) ?
    C3 P1 C31 C32 . . . . -126.93(17) ?
    Ni1 P1 C31 C32 . . . . 116.44(16) ?
    C21 P1 C31 C36 . . . . 173.14(15) ?
    C3 P1 C31 C36 . . . . 59.49(17) ?
    Ni1 P1 C31 C36 . . . . -57.14(17) ?
    C36 C31 C32 C33 . . . . 2.0(3) ?
    P1 C31 C32 C33 . . . . -171.53(16) ?
    C31 C32 C33 C34 . . . . 0.4(3) ?
    C32 C33 C34 C35 . . . . -2.6(3) ?
    C33 C34 C35 C36 . . . . 2.2(3) ?
    C34 C35 C36 C31 . . . . 0.3(3) ?
    C32 C31 C36 C35 . . . . -2.4(3) ?
    P1 C31 C36 C35 . . . . 171.38(16) ?
    C51 P2 C41 C42 . . . . -77.59(19) ?
    C10 P2 C41 C42 . . . . 33.0(2) ?
    Ni1 P2 C41 C42 . . . . 147.91(16) ?
    C51 P2 C41 C46 . . . . 101.06(15) ?
    C10 P2 C41 C46 . . . . -148.30(15) ?
    Ni1 P2 C41 C46 . . . . -33.44(16) ?
    C46 C41 C42 C43 . . . . -0.2(3) ?
    P2 C41 C42 C43 . . . . 178.42(19) ?
    C41 C42 C43 C44 . . . . 0.4(4) ?
    C42 C43 C44 C45 . . . . -0.4(4) ?
    C43 C44 C45 C46 . . . . 0.2(3) ?
    C44 C45 C46 C41 . . . . 0.0(3) ?
    C42 C41 C46 C45 . . . . 0.0(3) ?
    P2 C41 C46 C45 . . . . -178.70(15) ?
    C41 P2 C51 C56 . . . . -2.76(19) ?
    C10 P2 C51 C56 . . . . -116.29(17) ?
    Ni1 P2 C51 C56 . . . . 127.42(15) ?
    C41 P2 C51 C52 . . . . 178.98(15) ?
    C10 P2 C51 C52 . . . . 65.45(17) ?
    Ni1 P2 C51 C52 . . . . -50.85(17) ?
    C56 C51 C52 C53 . . . . 0.0(3) ?
    P2 C51 C52 C53 . . . . 178.31(16) ?
    C51 C52 C53 C54 . . . . -0.1(3) ?
    C52 C53 C54 C55 . . . . 0.6(3) ?
    C53 C54 C55 C56 . . . . -1.0(3) ?
    C52 C51 C56 C55 . . . . -0.4(3) ?
    P2 C51 C56 C55 . . . . -178.62(16) ?
    C54 C55 C56 C51 . . . . 0.8(3) ?
data_global
_journal_date_recd_electronic     2012-06-22
_journal_date_accepted     2012-06-25
_journal_name_full     'Acta Crystallographica, Section E'
_journal_year     2012
_journal_volume     68
_journal_issue      7
_journal_page_first     m975
_journal_page_last     m975
_journal_paper_category     QM
_journal_paper_doi     10.1107/S1600536812028784
_journal_coeditor_code     BT5955
_publ_contact_author_name
;
Dr Ulrich Fl\"orke
;
_publ_contact_author_address
;
Anorganische und Analytische Chemie
Universit\"at Paderborn
Warburgerstrasse 100
D-33098 Paderborn, FRG
;
_publ_contact_author_email     ulrich.floerke@upb.de
_publ_contact_author_fax     '+49 5251 60 3423'
_publ_contact_author_phone     '+49 5251 60 2496'
_publ_section_title
;
Bis{1-[2-(diphenylphosphanyl)ethyl]-3-ethylimidazol-2-ylidene}nickel(II)
diiodide acetonitrile disolvate
;
loop_
    _publ_author_name
    _publ_author_footnote
    _publ_author_address
    'Ahmida, Aziza' ?
;Department Chemie
 Fakult\"at f\"ur Naturwissenschaften
 Universit\"at Paderborn
 Warburgerstrasse 100
 D-33098 Paderborn
 Germany
;
    'Withake, Domenica' ?
;Department Chemie
 Fakult\"at f\"ur Naturwissenschaften
 Universit\"at Paderborn
 Warburgerstrasse 100
 D-33098 Paderborn
 Germany
;
    'Fl\"orke, Ulrich' ?
;Department Chemie
 Fakult\"at f\"ur Naturwissenschaften
 Universit\"at Paderborn
 Warburgerstrasse 100
 D-33098 Paderborn
 Germany
;
    'Egold, Hans' ?
;Department Chemie
 Fakult\"at f\"ur Naturwissenschaften
 Universit\"at Paderborn
 Warburgerstrasse 100
 D-33098 Paderborn
 Germany
;
    'Henkel, Gerald' ?
;Department Chemie
 Fakult\"at f\"ur Naturwissenschaften
 Universit\"at Paderborn
 Warburgerstrasse 100
 D-33098 Paderborn
 Germany
;
