# Supplementary material for: Bis{1-[2-(diphenyl­phosphan­yl)eth­yl]-3-ethyl­imidazol-2-yl­idene}nickel(II) diiodide acetonitrile disolvate
Source: Acta Crystallogr Sect E Struct Rep Online. 2012 Jun 30;68(Pt 7):m975. doi: 10.1107/S1600536812028784 (PMC3393226; doi:10.1107/S1600536812028784)
Supplement: Supplementary file 2 [file e-68-0m975-Isup2.hkl]

# 
# h,k,l, Fc-squared, Fo-squared, sigma(Fo-squared) and status flag 
# 
data_I
_shelx_title ' (C38 H42 N4 Ni P2)(I)2, 2 CH3CN in P2(1)/n' 
_shelx_refln_list_code          4 
_shelx_F_calc_maximum      472.05 
_exptl_crystal_F_000      2024.00 
_reflns_d_resolution_high  0.7600 
 
loop_ 
 _symmetry_equiv_pos_as_xyz 
 'x, y, z' 
 '-x+1/2, y+1/2, -z+1/2' 
 '-x, -y, -z' 
 'x-1/2, -y-1/2, z-1/2' 
 
_cell_length_a    11.4453 
_cell_length_b    18.7680 
_cell_length_c    20.5765 
_cell_angle_alpha  90.000 
_cell_angle_beta   95.900 
_cell_angle_gamma  90.000 
 
_shelx_F_squared_multiplier     1.000 
 
loop_ 
 _refln_index_h 
 _refln_index_k 
 _refln_index_l 
 _refln_F_squared_calc 
 _refln_F_squared_meas 
 _refln_F_squared_sigma 
 _refln_observed_status 
   2   0   0    66046.57    70111.20    962.25 o 
   4   0   0   152619.47   153974.67   2487.33 o 
   6   0   0    82770.85    81510.92   1334.30 o 
   8   0   0    41000.17    41860.56    705.69 o 
  10   0   0     7480.56     7479.53    241.12 o 
  12   0   0     3319.74     3251.49    157.49 o 
  14   0   0      866.34      839.40     96.88 o 
   1   1   0     1423.40     1530.37     45.09 o 
   2   1   0      501.56      458.92     13.81 o 
   3   1   0     8799.64     9507.07    117.58 o 
   4   1   0    16051.84    16998.86    204.73 o 
   5   1   0     2695.21     2738.17     52.13 o 
   6   1   0     5016.60     4845.27     70.44 o 
   7   1   0    10078.19    10247.96    168.37 o 
   8   1   0     4588.14     4528.56     89.80 o 
   9   1   0      991.06     1017.22     52.51 o 
  10   1   0     5743.41     5583.94    148.60 o 
  11   1   0     1100.01      989.41    100.97 o 
  12   1   0     4270.70     4685.70    163.13 o 
  13   1   0     5441.57     5229.24    491.32 o 
  14   1   0      611.68      537.40    162.79 o 
   0   2   0    11321.82    10897.66    301.73 o 
   1   2   0     1131.30     1288.82     24.14 o 
   2   2   0    43838.41    47780.50    553.72 o 
   3   2   0   100763.09   104645.91   1562.30 o 
   4   2   0    44755.77    47939.45    630.33 o 
   5   2   0     1142.92      980.08     48.76 o 
   6   2   0     6338.86     6762.24    110.48 o 
   7   2   0     9609.05    10044.38    156.74 o 
   8   2   0       69.42       56.19     12.87 o 
   9   2   0     5769.43     5556.04    130.01 o 
  10   2   0     4729.90     4373.74    156.20 o 
  11   2   0      385.96      358.65     39.96 o 
  12   2   0      204.50      189.00     55.73 o 
  13   2   0      221.73      226.31     47.21 o 
  14   2   0        0.35      -18.58     34.48 o 
   1   3   0     6167.54     6730.01     93.36 o 
   2   3   0     4867.94     5289.74     69.52 o 
   3   3   0    27338.29    28417.51    334.16 o 
   4   3   0      238.81      183.08     24.22 o 
   5   3   0      643.30      555.97     48.61 o 
   6   3   0    13828.82    14727.01    287.45 o 
   7   3   0     5037.00     5269.87    101.17 o 
   8   3   0    14946.60    15129.38    227.40 o 
   9   3   0     4653.67     4643.98     97.87 o 
  10   3   0     2461.09     2339.01    149.19 o 
  11   3   0      964.89      933.77     91.87 o 
  12   3   0     3567.17     3388.16    152.01 o 
  13   3   0      214.31      241.49     86.10 o 
  14   3   0     2467.17     2439.84    343.16 o 
   0   4   0    21235.32    22907.65    382.69 o 
   1   4   0   188125.28   178200.97   2649.98 o 
   2   4   0   109609.95   113237.84   1288.38 o 
   3   4   0   152419.11   154379.22   1754.54 o 
   4   4   0    13028.26    13404.72    219.13 o 
   5   4   0    96758.09   100096.18   1500.66 o 
   6   4   0     3748.62     3223.45     65.20 o 
   7   4   0    65477.52    65997.38    872.13 o 
   8   4   0    20141.02    20404.12    297.00 o 
   9   4   0    10320.50    10480.53    172.71 o 
  10   4   0       63.52       66.16     22.63 o 
  11   4   0     5594.12     5311.18    136.85 o 
  12   4   0       31.17       22.18     24.91 o 
  13   4   0     1410.39     1374.31     76.19 o 
  14   4   0      344.98      418.57    109.10 o 
   1   5   0     1349.01     1449.83     28.40 o 
   2   5   0     3808.60     3910.38     57.37 o 
   3   5   0      364.93      274.23     13.05 o 
   4   5   0      535.43      554.38     18.92 o 
   5   5   0    30697.04    32267.47    384.45 o 
   6   5   0     2196.65     2295.04     69.86 o 
   7   5   0     9428.30     8677.63    199.73 o 
   8   5   0      630.72      612.19     31.91 o 
   9   5   0     5321.19     5184.63    178.23 o 
  10   5   0      236.06      181.55     31.57 o 
  11   5   0    10971.74    10827.94    280.38 o 
  12   5   0     2508.55     2516.59     91.96 o 
  13   5   0     1898.20     1945.49    113.95 o 
  14   5   0      250.44      298.30     50.51 o 
   0   6   0    30861.37    31645.61    528.26 o 
   1   6   0    36973.53    37767.67    443.61 o 
   2   6   0    23207.18    23631.32    284.30 o 
   3   6   0    26810.92    25272.94    303.23 o 
   4   6   0    10938.12    11101.04    144.17 o 
   5   6   0    47125.43    50013.56    586.74 o 
   6   6   0     3867.26     3857.01     64.31 o 
   7   6   0     2657.42     2630.82     78.88 o 
   8   6   0     7049.27     7304.02    160.26 o 
   9   6   0      910.63      892.69     39.62 o 
  10   6   0     3965.26     4141.86    147.61 o 
  11   6   0     2452.56     2336.46     85.59 o 
  12   6   0       38.78       18.04     22.11 o 
  13   6   0      417.22      423.57     47.84 o 
  14   6   0     1385.69     1649.91    111.77 o 
   1   7   0     2405.12     2261.59     40.74 o 
   2   7   0     6994.34     7255.03     99.72 o 
   3   7   0    10577.22    10912.11    142.25 o 
   4   7   0     3769.56     4128.41     65.13 o 
   5   7   0     3948.99     3853.72     62.94 o 
   6   7   0      282.13      376.47     33.79 o 
   7   7   0    16497.47    16319.85    243.17 o 
   8   7   0     1104.35      978.04     47.96 o 
   9   7   0     6441.45     6387.37    121.78 o 
  10   7   0      769.42      737.65     54.11 o 
  11   7   0     1097.25     1120.81     63.79 o 
  12   7   0      601.52      647.43     71.09 o 
  13   7   0     2089.22     2079.47     88.28 o 
  14   7   0       90.55       51.34     36.19 o 
   0   8   0    73857.92    74404.40   1216.92 o 
   1   8   0    67009.48    69603.04    806.34 o 
   2   8   0    54790.80    56399.97    658.17 o 
   3   8   0    40376.66    41056.64    486.82 o 
   4   8   0    49602.53    50534.25    594.13 o 
   5   8   0    23596.49    23729.27    292.49 o 
   6   8   0    24154.19    23981.43    297.16 o 
   7   8   0    25252.30    24755.53    353.32 o 
   8   8   0     8777.67     8601.83    175.51 o 
   9   8   0     8919.67     8639.56    153.60 o 
  10   8   0     2617.55     2557.91     71.25 o 
  11   8   0      873.56      780.64     55.29 o 
  12   8   0     3163.35     3158.76    105.98 o 
  13   8   0        5.31       -1.74     25.61 o 
  14   8   0      106.75      118.18     34.71 o 
   1   9   0     2979.29     3028.65     53.80 o 
   2   9   0     3549.34     3985.31     76.62 o 
   3   9   0     4209.31     4550.02     73.34 o 
   4   9   0    12670.68    12433.99    165.34 o 
   5   9   0     1080.24      970.97     29.50 o 
   6   9   0    15592.99    15490.56    203.72 o 
   7   9   0     1013.33     1042.06     40.79 o 
   8   9   0     4229.14     3934.86     87.78 o 
   9   9   0     1661.55     1521.91     64.74 o 
  10   9   0     7300.56     7386.66    141.84 o 
  11   9   0      469.39      443.98     44.01 o 
  12   9   0     5904.09     5845.08    153.90 o 
  13   9   0        7.24       61.89     28.55 o 
   0  10   0    52847.97    53936.60    896.75 o 
   1  10   0     5566.38     5468.16     85.08 o 
   2  10   0    60436.02    64260.52    753.33 o 
   3  10   0     1729.01     1546.99     37.72 o 
   4  10   0    21860.68    21966.72    276.05 o 
   5  10   0     3014.69     3036.22     58.28 o 
   6  10   0    16114.50    16098.52    211.89 o 
   7  10   0     8989.84     8190.07    144.20 o 
   8  10   0     6544.11     6096.09    118.91 o 
   9  10   0     1984.87     2015.34     74.11 o 
  10  10   0     2313.09     2172.52     80.52 o 
  11  10   0      154.20      161.49     33.53 o 
  12  10   0      181.55      150.24     33.54 o 
  13  10   0      518.58      637.20     58.87 o 
   1  11   0      209.78      214.84     16.93 o 
   2  11   0     5421.08     5303.78     85.46 o 
   3  11   0       15.19       13.19     10.91 o 
   4  11   0      433.86      439.67     23.32 o 
   5  11   0      928.52     1003.49     32.95 o 
   6  11   0     5037.03     5029.88     85.93 o 
   7  11   0        0.79       17.44     15.50 o 
   8  11   0     7496.76     7380.85    137.28 o 
   9  11   0      118.19      105.04     21.68 o 
  10  11   0     1980.86     1956.83     64.99 o 
  11  11   0      280.73      317.06     42.17 o 
  12  11   0      556.14      569.40     54.10 o 
  13  11   0        8.46      -26.06     27.87 o 
   0  12   0    57669.07    59109.61    986.04 o 
   1  12   0     9166.88     8989.81    130.47 o 
   2  12   0    41699.80    41426.62    499.66 o 
   3  12   0     5508.11     5220.68     87.50 o 
   4  12   0    40447.20    40983.66    497.61 o 
   5  12   0     9713.54     9764.76    143.13 o 
   6  12   0    10653.63    10608.60    154.03 o 
   7  12   0       23.99       34.87     16.65 o 
   8  12   0    15725.62    15246.34    243.44 o 
   9  12   0     4745.29     4809.41    107.37 o 
  10  12   0     1485.24     1537.07     60.94 o 
  11  12   0     4002.00     4156.73    123.58 o 
  12  12   0     1030.10     1051.66     88.28 o 
  13  12   0      114.45       52.66     42.33 o 
   1  13   0      133.58      145.78     16.28 o 
   2  13   0     1098.09     1141.64     35.96 o 
   3  13   0     5760.12     5743.83     95.91 o 
   4  13   0     6589.02     6296.85    103.68 o 
   5  13   0     5731.11     5672.09     96.95 o 
   6  13   0     1916.60     1912.69     58.70 o 
   7  13   0      675.92      702.39     40.87 o 
   8  13   0     2650.74     2728.29     75.91 o 
   9  13   0     3662.15     3580.39     90.91 o 
  10  13   0     1141.92     1102.02     54.56 o 
  11  13   0     3242.34     3270.97    108.72 o 
  12  13   0     2086.80     2357.47    132.26 o 
   0  14   0      225.25      285.91     31.61 o 
   1  14   0    44452.08    44538.78    538.93 o 
   2  14   0        6.95       17.75     12.77 o 
   3  14   0    19294.41    19472.28    257.09 o 
   4  14   0      126.69      106.49     17.35 o 
   5  14   0    19791.89    19605.94    264.20 o 
   6  14   0        5.94       22.11     16.60 o 
   7  14   0    15528.71    15750.73    251.36 o 
   8  14   0     1688.50     1794.03     61.09 o 
   9  14   0     3450.22     3368.37     89.44 o 
  10  14   0      251.11      254.04     31.74 o 
  11  14   0      789.26      898.21     74.77 o 
  12  14   0      311.74      382.28     61.19 o 
   1  15   0      574.12      514.39     57.65 o 
   2  15   0      261.80      203.61     22.98 o 
   3  15   0     1210.88     1188.20     46.49 o 
   4  15   0     1420.60     1403.31     44.97 o 
   5  15   0      119.45      142.44     19.52 o 
   6  15   0      308.70      270.55     28.34 o 
   7  15   0     3674.48     3553.84     89.68 o 
   8  15   0      140.38      136.53     25.68 o 
   9  15   0     1188.52     1150.04     56.22 o 
  10  15   0     1360.88     1392.38     90.09 o 
  11  15   0     1113.49     1152.15     70.54 o 
   0  16   0      643.06      592.72     46.39 o 
   1  16   0    18383.75    18113.39    245.89 o 
   2  16   0      962.03      873.59     38.11 o 
   3  16   0    35638.43    35387.49    444.58 o 
   4  16   0        0.42       -1.60     13.87 o 
   5  16   0    11725.41    12118.80    199.98 o 
   6  16   0      472.06      370.57     35.84 o 
   7  16   0     4089.15     4171.41    137.56 o 
   8  16   0      187.41      127.38     25.22 o 
   9  16   0     3363.65     3554.61    112.05 o 
  10  16   0      666.68      693.66     57.54 o 
  11  16   0     1213.03     1337.40     76.95 o 
   1  17   0      220.78      316.09     29.42 o 
   2  17   0      314.94      263.77     24.73 o 
   3  17   0     1691.52     1629.56     61.52 o 
   4  17   0      819.15      712.82     37.27 o 
   5  17   0     4507.92     4493.61    101.45 o 
   6  17   0      974.29      848.90     56.93 o 
   7  17   0     6184.81     6303.53    155.11 o 
   8  17   0      239.15      288.59     38.96 o 
   9  17   0     2837.52     2927.28    103.16 o 
  10  17   0     1987.40     1977.91     87.68 o 
   0  18   0    20511.06    20372.60    392.81 o 
   1  18   0     2759.33     2793.68     68.21 o 
   2  18   0    15264.87    15047.25    217.16 o 
   3  18   0      690.88      719.54     38.97 o 
   4  18   0     9800.92     9604.67    171.68 o 
   5  18   0      182.82      180.16     28.09 o 
   6  18   0    11756.49    12259.76    247.12 o 
   7  18   0     1531.73     1535.14     75.49 o 
   8  18   0     5634.95     5975.19    155.86 o 
   9  18   0       37.93        0.36     32.45 o 
  10  18   0     1240.91     1287.27     77.74 o 
   1  19   0       55.61       70.00     19.72 o 
   2  19   0       13.04       21.41     17.15 o 
   3  19   0      298.79      263.61     27.44 o 
   4  19   0     1388.54     1361.97     57.59 o 
   5  19   0      786.37      799.05     56.45 o 
   6  19   0      726.23      895.96     61.25 o 
   7  19   0       69.89       84.02     33.70 o 
   8  19   0      490.17      520.55     52.58 o 
   9  19   0     1341.10     1464.23     83.15 o 
   0  20   0     7466.98     7521.35    188.21 o 
   1  20   0     1055.49     1044.11     47.72 o 
   2  20   0     9640.33     9628.65    159.11 o 
   3  20   0     1463.59     1707.48     57.08 o 
   4  20   0    10233.21    10190.63    185.76 o 
   5  20   0       80.37       28.39     27.40 o 
   6  20   0     2869.46     2963.91    103.19 o 
   7  20   0       39.15       -0.36     27.06 o 
   8  20   0     1907.40     2097.26     93.33 o 
   1  21   0       20.68       38.30     19.47 o 
   2  21   0      893.72      922.27     46.95 o 
   3  21   0        6.27       26.46     32.26 o 
   4  21   0      594.31      697.02     55.33 o 
   5  21   0      316.22      314.20     40.17 o 
   6  21   0     2297.99     2397.18     94.90 o 
   7  21   0        3.93       28.64     32.17 o 
   0  22   0     5913.25     6056.97    169.30 o 
   1  22   0     7029.21     7097.88    132.88 o 
   2  22   0     2872.79     2957.61     87.80 o 
   3  22   0     6060.97     6075.28    134.32 o 
   4  22   0     1540.42     1708.11     83.57 o 
   5  22   0     4873.84     5170.22    145.34 o 
   6  22   0     1964.93     2193.11     93.53 o 
   1  23   0      208.23      298.89     36.53 o 
   2  23   0      287.33      274.57     36.59 o 
   3  23   0       68.13       52.69     27.88 o 
   4  23   0      784.60      773.50     69.94 o 
   5  23   0      777.94      750.43     94.56 o 
   0  24   0     1375.40     1559.05    148.20 o 
   1  24   0     2264.34     2364.98    142.16 o 
   2  24   0     1487.21     1360.13    134.53 o 
   3  24   0     3966.51     4316.34    135.84 o 
 -15   0   1      520.23      499.99    187.61 o 
 -13   0   1     1875.24     1936.97    219.96 o 
 -11   0   1       15.34       12.88     29.71 o 
  -9   0   1      144.47       89.95     30.16 o 
  -7   0   1    10451.28    10533.55    284.28 o 
  -5   0   1     7054.66     6946.08    131.73 o 
  -3   0   1       23.96      -21.81     21.81 o 
  -1   0   1    70888.11    67269.00   1356.05 o 
   1   0   1    18475.83    19464.67    396.43 o 
   3   0   1   151710.69   154839.03   2500.11 o 
   5   0   1     1062.12     1107.34     32.14 o 
   7   0   1     4047.35     4098.62     89.10 o 
   9   0   1    16153.33    16341.72    424.68 o 
  11   0   1     7426.38     6959.13    503.04 o 
  13   0   1     4000.87     3917.67    280.07 o 
 -15   1   1     1002.86     1037.44    191.17 o 
 -14   1   1     2097.96     2118.45    115.89 o 
 -13   1   1     4755.60     4355.46    350.28 o 
 -12   1   1     1929.27     1860.51     89.48 o 
 -11   1   1     5547.46     5599.73    140.94 o 
 -10   1   1      527.95      489.29     42.18 o 
  -9   1   1     8646.03     8782.24    197.12 o 
  -8   1   1    11501.97    11264.70    173.71 o 
  -7   1   1     8147.26     8149.35    112.13 o 
  -6   1   1     9424.28     8793.91    163.45 o 
  -5   1   1     2322.81     2108.57     36.40 o 
  -4   1   1        6.62       15.90      4.89 o 
  -3   1   1      373.47      461.74     14.83 o 
  -2   1   1       31.83       37.29      6.15 o 
  -1   1   1        0.79       -2.98      2.98 o 
   0   1   1     1483.11     1282.89     58.55 o 
   1   1   1       53.20       78.25     10.45 o 
   2   1   1      484.59      429.61     16.10 o 
   3   1   1     7422.56     7896.68    133.73 o 
   4   1   1     2608.17     2543.65     66.74 o 
   5   1   1     3440.95     3466.61    123.86 o 
   6   1   1     1153.82      954.57     30.53 o 
   7   1   1      402.52      427.90     52.95 o 
   8   1   1     1172.64      976.69     97.69 o 
   9   1   1      571.92      538.29     41.57 o 
  10   1   1        6.08       -2.30     19.91 o 
  11   1   1       19.25        4.68     23.07 o 
  12   1   1     1353.88     1325.74     74.53 o 
  13   1   1      763.32      766.83    145.05 o 
  14   1   1      512.49      541.08     56.90 o 
 -14   2   1      815.10      810.18    164.22 o 
 -13   2   1     2347.96     2339.76    277.70 o 
 -12   2   1     1133.53     1134.83    103.18 o 
 -11   2   1     1731.59     1531.04     85.69 o 
 -10   2   1     1434.48     1427.08     62.90 o 
  -9   2   1     3932.25     3800.79    101.15 o 
  -8   2   1      541.58      491.71     26.24 o 
  -7   2   1    11435.87    11613.76    152.65 o 
  -6   2   1    10044.97    10579.67    138.61 o 
  -5   2   1      181.14      199.29     10.37 o 
  -4   2   1     1993.78     2038.08     34.65 o 
  -3   2   1     8608.05     9095.98    145.54 o 
  -2   2   1      458.70      588.35     15.58 o 
  -1   2   1    35939.11    38796.59    447.45 o 
   0   2   1    25708.68    27153.53    275.96 o 
   1   2   1    22768.11    24424.82    283.31 o 
   2   2   1     2502.46     2490.92     35.16 o 
   3   2   1     9804.99    10299.63    230.67 o 
   4   2   1     5598.11     5742.64     96.44 o 
   5   2   1    18941.93    19643.73    491.51 o 
   6   2   1    17364.09    17230.58    263.62 o 
   7   2   1    33346.00    33558.99    727.18 o 
   8   2   1     3504.59     3327.00     70.45 o 
   9   2   1    10981.36    11179.93    219.23 o 
  10   2   1     7472.87     6959.67    159.43 o 
  11   2   1     7585.02     7378.83    220.62 o 
  12   2   1     7623.60     7127.36    573.24 o 
  13   2   1     6667.38     6442.94    582.26 o 
  14   2   1     1101.70     1025.51    168.71 o 
 -14   3   1      950.73      830.56    126.57 o 
 -13   3   1     2689.79     2766.73    101.99 o 
 -12   3   1      831.62      798.23     58.00 o 
 -11   3   1     4492.92     4450.84    122.75 o 
 -10   3   1    11211.68    10817.54    218.43 o 
  -9   3   1     2703.53     2539.81    167.72 o 
  -8   3   1       14.39        9.99     11.22 o 
  -7   3   1     9129.57     9053.38    154.86 o 
  -6   3   1     2298.17     2343.76     55.64 o 
  -5   3   1      731.27      674.52     18.78 o 
  -4   3   1     2526.14     2488.86     47.79 o 
  -3   3   1     6112.38     6132.67     90.84 o 
  -2   3   1    13402.94    13954.98    186.12 o 
  -1   3   1     3754.08     3872.82     51.73 o 
   0   3   1    15022.48    16062.81    209.36 o 
   1   3   1    12487.67    13770.63    164.33 o 
   2   3   1    22127.88    23904.49    280.51 o 
   3   3   1      273.13      312.67     20.24 o 
   4   3   1     5453.63     5478.97     88.15 o 
   5   3   1     2612.31     2770.82    128.55 o 
   6   3   1      957.67     1043.38     42.86 o 
   7   3   1     8114.23     7952.27    276.73 o 
   8   3   1        2.74       16.01     16.73 o 
   9   3   1      309.18      326.20     33.76 o 
  10   3   1      743.79      689.72     86.70 o 
  11   3   1        2.89       -6.32     20.90 o 
  12   3   1     2781.75     2699.33    281.33 o 
  13   3   1      401.04      452.83     64.17 o 
  14   3   1      971.82      903.17    146.25 o 
 -14   4   1      541.57      656.41     66.34 o 
 -13   4   1       80.33       58.97     30.49 o 
 -12   4   1     1493.15     1348.12     73.03 o 
 -11   4   1        9.06       18.26     30.92 o 
 -10   4   1      170.46      176.58     28.18 o 
  -9   4   1      858.97      950.72     55.59 o 
  -8   4   1      815.46      782.01     48.80 o 
  -7   4   1     6128.05     6239.21    109.22 o 
  -6   4   1     6665.50     6484.89    109.21 o 
  -5   4   1      119.06      174.72     11.51 o 
  -4   4   1     1070.34     1251.10     33.44 o 
  -3   4   1    32499.81    35864.70    464.37 o 
  -2   4   1      759.58      779.14     30.44 o 
  -1   4   1     1864.40     1942.00     34.84 o 
   0   4   1     6176.32     6401.81     91.65 o 
   1   4   1    16145.14    17186.98    205.33 o 
   2   4   1      359.34      377.12     12.71 o 
   3   4   1     2404.13     2578.49     46.72 o 
   4   4   1     1842.78     1858.64     68.79 o 
   5   4   1     2501.15     2791.47     63.88 o 
   6   4   1     3219.56     3264.37     66.23 o 
   7   4   1     1116.34     1083.09     36.25 o 
   8   4   1     9827.62    10081.87    164.11 o 
   9   4   1      764.38      707.29     34.62 o 
  10   4   1     3625.97     3609.86    104.11 o 
  11   4   1     4783.15     4598.58    125.73 o 
  12   4   1     3822.35     3560.31    112.63 o 
  13   4   1      356.23      347.13     49.71 o 
  14   4   1     5200.77     4803.77    416.91 o 
 -14   5   1     2763.89     3015.43    138.62 o 
 -13   5   1     1043.05     1081.45     69.39 o 
 -12   5   1     9834.39    10397.86    224.43 o 
 -11   5   1      376.52      368.62     40.24 o 
 -10   5   1    11081.12    10735.10    217.29 o 
  -9   5   1      174.51      166.78     20.99 o 
  -8   5   1    11739.42    11853.53    330.05 o 
  -7   5   1     2131.61     1940.21     53.30 o 
  -6   5   1    22449.82    23067.20    319.02 o 
  -5   5   1      163.48      165.08     13.25 o 
  -4   5   1     4877.42     4747.15     77.20 o 
  -3   5   1      185.57      154.03     14.64 o 
  -2   5   1     8098.90     8639.03    122.97 o 
  -1   5   1     2501.05     2668.70     46.99 o 
   0   5   1      602.78      612.37     18.29 o 
   1   5   1      196.39      230.38     11.11 o 
   2   5   1    15666.97    16523.87    200.78 o 
   3   5   1     1276.46     1312.00     26.90 o 
   4   5   1     4577.74     4712.49     68.92 o 
   5   5   1      251.90      234.75     22.53 o 
   6   5   1     5287.35     4845.99     88.82 o 
   7   5   1     1522.45     1345.25     42.22 o 
   8   5   1       38.01       59.53     15.82 o 
   9   5   1      123.03      126.99     19.06 o 
  10   5   1      779.16      767.62     77.65 o 
  11   5   1      196.06      183.35     32.64 o 
  12   5   1        1.94      -21.08     21.08 o 
  13   5   1     1626.67     1556.09     81.06 o 
  14   5   1      523.90      472.03    142.05 o 
 -14   6   1     2892.47     3062.45    146.09 o 
 -13   6   1      777.06      782.53     61.14 o 
 -12   6   1      641.59      733.39     56.17 o 
 -11   6   1      851.50      917.35     59.04 o 
 -10   6   1     3120.88     3028.93    168.90 o 
  -9   6   1      415.16      432.58     29.92 o 
  -8   6   1     4787.54     4729.80     94.61 o 
  -7   6   1     1284.11     1267.30     48.23 o 
  -6   6   1      171.59      163.82     13.69 o 
  -5   6   1     5539.08     5863.98    106.06 o 
  -4   6   1      326.43      310.56     17.11 o 
  -3   6   1       36.26       24.44      9.41 o 
  -2   6   1    26267.02    28986.32    380.13 o 
  -1   6   1     2196.30     2341.85     44.56 o 
   0   6   1    10163.36    10683.66    149.85 o 
   1   6   1      750.60      783.88     20.61 o 
   2   6   1    39134.73    42207.71    492.78 o 
   3   6   1      741.43      757.87     21.01 o 
   4   6   1     3174.80     2628.37     52.08 o 
   5   6   1     3027.56     3384.59     55.83 o 
   6   6   1    26211.63    24829.13    404.66 o 
   7   6   1       90.30      116.89     18.20 o 
   8   6   1    18110.29    18266.70    272.32 o 
   9   6   1     1168.01     1173.07     44.79 o 
  10   6   1    21081.00    19797.04    355.73 o 
  11   6   1     3900.30     3728.15    111.14 o 
  12   6   1     7196.34     7284.27    176.99 o 
  13   6   1      692.69      672.75     57.20 o 
  14   6   1     7450.95     7788.67    196.85 o 
 -14   7   1     2724.77     2887.01    152.84 o 
 -13   7   1        8.24       19.26     25.42 o 
 -12   7   1     3105.79     3242.25    106.51 o 
 -11   7   1       32.22       43.30     22.85 o 
 -10   7   1     2092.13     2133.80     62.74 o 
  -9   7   1     2192.43     2070.49     59.78 o 
  -8   7   1    10424.73    10416.06    201.75 o 
  -7   7   1     1038.86     1031.25     38.27 o 
  -6   7   1     3624.39     3625.33     61.79 o 
  -5   7   1     1252.37     1321.86     31.36 o 
  -4   7   1      164.08      167.82     14.14 o 
  -3   7   1     1728.34     1880.42     41.32 o 
  -2   7   1      499.47      470.14     19.88 o 
  -1   7   1     1565.23     1820.33     39.41 o 
   0   7   1     2904.11     3127.79     56.51 o 
   1   7   1      960.91      950.86     26.71 o 
   2   7   1     7276.36     7389.08    101.47 o 
   3   7   1      391.69      484.11     18.66 o 
   4   7   1      263.80      268.86     15.23 o 
   5   7   1     2181.19     2191.31     46.09 o 
   6   7   1     3344.99     3232.64     56.09 o 
   7   7   1      110.98      106.54     20.71 o 
   8   7   1    10305.22    10039.89    166.25 o 
   9   7   1      257.05      270.21     26.80 o 
  10   7   1      326.32      316.13     37.64 o 
  11   7   1     2345.86     2350.60     97.91 o 
  12   7   1       22.65       -7.39     24.83 o 
  13   7   1     2115.50     2240.50     93.08 o 
  14   7   1      508.60      511.93     54.40 o 
 -14   8   1       60.59       82.86     40.81 o 
 -13   8   1      178.82      144.54     34.41 o 
 -12   8   1     1247.64     1274.60     71.64 o 
 -11   8   1      865.51      889.33     58.19 o 
 -10   8   1     1531.25     1679.79     57.19 o 
  -9   8   1      740.15      680.62     60.16 o 
  -8   8   1     4278.58     4186.69     89.75 o 
  -7   8   1      162.74      190.00     21.16 o 
  -6   8   1     7713.10     7208.29    105.95 o 
  -5   8   1     2029.01     2030.49     47.31 o 
  -4   8   1     4923.36     4622.08     81.04 o 
  -3   8   1     1382.76     1485.57     37.65 o 
  -2   8   1    18528.62    19314.15    264.42 o 
  -1   8   1     1964.78     2273.33     47.59 o 
   0   8   1    17081.07    17863.52    221.52 o 
   1   8   1      152.81      215.64     14.02 o 
   2   8   1     9035.94     9512.81    127.87 o 
   3   8   1    10248.21    10521.75    140.50 o 
   4   8   1       32.97       34.83      9.09 o 
   5   8   1     4518.85     4784.83     83.05 o 
   6   8   1      156.21      191.28     14.22 o 
   7   8   1     7940.38     7361.94    129.98 o 
   8   8   1      285.67      247.47     29.97 o 
   9   8   1     7242.69     7126.37    133.48 o 
  10   8   1     2578.92     2564.52     71.64 o 
  11   8   1     1152.19     1150.52     65.14 o 
  12   8   1     2301.65     2239.14     94.44 o 
  13   8   1     2313.41     2381.74     95.95 o 
  14   8   1      424.33      456.46     51.78 o 
 -13   9   1     5124.84     5505.44    153.29 o 
 -12   9   1      151.28      161.78     34.02 o 
 -11   9   1    11158.68    11444.83    237.59 o 
 -10   9   1     1754.34     1658.56     57.84 o 
  -9   9   1     4972.05     4828.10    123.42 o 
  -8   9   1      900.21      921.33     41.78 o 
  -7   9   1     5138.10     5048.54     99.45 o 
  -6   9   1     1432.64     1400.93     54.91 o 
  -5   9   1    14166.10    13398.09    196.78 o 
  -4   9   1       22.33       49.83     11.55 o 
  -3   9   1      247.14      177.16     15.99 o 
  -2   9   1     1292.26     1267.24     35.61 o 
  -1   9   1     2805.21     3399.79     65.01 o 
   0   9   1     4909.44     5072.89     77.83 o 
   1   9   1     1795.51     1789.22     38.26 o 
   2   9   1      117.04      136.85     12.91 o 
   3   9   1     3906.99     3783.31     64.21 o 
   4   9   1    16471.48    17516.55    223.71 o 
   5   9   1    14348.45    14377.71    188.70 o 
   6   9   1       81.66       89.09     12.63 o 
   7   9   1       29.46       42.63     14.59 o 
   8   9   1      516.73      515.05     33.66 o 
   9   9   1      653.34      594.20     45.57 o 
  10   9   1      258.13      313.54     30.71 o 
  11   9   1     2307.41     2336.00     90.31 o 
  12   9   1        4.71       81.33     28.52 o 
  13   9   1        1.17        4.95     26.03 o 
 -13  10   1     1914.96     1920.40     89.39 o 
 -12  10   1     1602.73     1618.73     78.26 o 
 -11  10   1     1559.27     1485.41     73.29 o 
 -10  10   1       13.71       16.10     15.48 o 
  -9  10   1      314.59      277.81     28.27 o 
  -8  10   1      146.36      141.32     21.84 o 
  -7  10   1     1203.93     1189.35     44.39 o 
  -6  10   1       30.84       40.20     13.13 o 
  -5  10   1     4294.74     4190.58     80.66 o 
  -4  10   1       84.05      100.85     14.93 o 
  -3  10   1      886.21      767.51     34.02 o 
  -2  10   1      193.45      178.85     17.48 o 
  -1  10   1        9.67       54.00      9.43 o 
   0  10   1      369.66      389.79     19.99 o 
   1  10   1    10100.87    10382.13    141.79 o 
   2  10   1     1220.33     1420.53     35.48 o 
   3  10   1    15985.35    16325.91    210.84 o 
   4  10   1      872.46      840.90     28.43 o 
   5  10   1     9693.10     9448.71    134.42 o 
   6  10   1     1076.69     1078.08     32.77 o 
   7  10   1    15610.00    14832.16    230.75 o 
   8  10   1     1818.19     1587.35     53.89 o 
   9  10   1    10622.77    10623.80    183.93 o 
  10  10   1        6.78      -12.75     14.55 o 
  11  10   1    11099.73    10880.53    231.06 o 
  12  10   1        3.97        3.46     26.05 o 
  13  10   1     5359.75     5663.56    157.92 o 
 -13  11   1     1059.79     1108.52    106.30 o 
 -12  11   1       25.29       15.59     26.34 o 
 -11  11   1     2674.44     2726.06     95.62 o 
 -10  11   1       75.58       97.54     31.73 o 
  -9  11   1     4689.13     4493.73    101.01 o 
  -8  11   1      626.38      690.45     39.72 o 
  -7  11   1     5033.67     4663.94    112.71 o 
  -6  11   1        4.54        1.80      8.90 o 
  -5  11   1        5.20        0.66      8.22 o 
  -4  11   1       43.88       52.29     20.61 o 
  -3  11   1       56.87       35.26      9.96 o 
  -2  11   1        9.42        5.56      7.18 o 
  -1  11   1       46.53       27.37      9.21 o 
   0  11   1        1.61       21.87      9.96 o 
   1  11   1     7938.36     7631.49    112.24 o 
   2  11   1     1496.53     1622.81     39.91 o 
   3  11   1     2719.14     2769.59     55.44 o 
   4  11   1      237.65      197.27     17.04 o 
   5  11   1        8.69       18.06     10.94 o 
   6  11   1     2199.94     2185.70     50.22 o 
   7  11   1     3290.09     3238.98     78.37 o 
   8  11   1     1799.51     1678.54     56.38 o 
   9  11   1       58.38       57.69     25.06 o 
  10  11   1     4023.68     3858.75     95.34 o 
  11  11   1      753.57      700.23     56.46 o 
  12  11   1      228.71      246.21     40.82 o 
  13  11   1      243.77      187.16     41.24 o 
 -13  12   1      612.85      665.71     76.88 o 
 -12  12   1      204.56      268.36     53.24 o 
 -11  12   1       53.64       84.75     31.05 o 
 -10  12   1      615.05      686.83     44.37 o 
  -9  12   1      598.57      672.04     41.89 o 
  -8  12   1     6582.59     6453.95    146.97 o 
  -7  12   1     4570.28     4399.00    110.68 o 
  -6  12   1     3114.64     3155.89     72.14 o 
  -5  12   1     9187.34     9749.83    157.76 o 
  -4  12   1     1239.05     1341.38     48.64 o 
  -3  12   1    18202.33    17707.86    256.84 o 
  -2  12   1     7201.17     7646.70    128.10 o 
  -1  12   1     5820.72     5690.41    101.87 o 
   0  12   1     4878.10     4835.31     81.27 o 
   1  12   1     6808.89     6995.03    107.31 o 
   2  12   1     1271.86     1254.55     43.21 o 
   3  12   1     2722.93     2626.17     58.02 o 
   4  12   1     3117.59     2959.55     60.94 o 
   5  12   1      484.20      446.17     26.15 o 
   6  12   1     2408.16     2378.64     65.00 o 
   7  12   1     1307.46     1361.87     50.11 o 
   8  12   1     6084.09     5996.86    121.68 o 
   9  12   1     1226.08     1157.59     52.25 o 
  10  12   1      987.04      969.35     50.73 o 
  11  12   1     3421.07     3414.62    129.54 o 
  12  12   1     2006.04     1992.30     89.38 o 
  13  12   1     1644.52     1825.11     92.19 o 
 -12  13   1     3016.77     3053.24    135.98 o 
 -11  13   1      722.45      726.80     56.64 o 
 -10  13   1     4771.39     4649.62    109.40 o 
  -9  13   1     1032.54      949.07     82.09 o 
  -8  13   1     3739.63     3347.83     98.21 o 
  -7  13   1     1045.37     1105.46     56.85 o 
  -6  13   1     2923.92     2872.32     77.92 o 
  -5  13   1     1886.30     1724.01     63.37 o 
  -4  13   1    13126.18    13607.50    208.58 o 
  -3  13   1       15.05       19.66     11.50 o 
  -2  13   1       27.78       53.64     15.11 o 
  -1  13   1       65.17       71.35     13.52 o 
   0  13   1       16.67       27.38     11.50 o 
   1  13   1      505.36      506.05     26.03 o 
   2  13   1      112.52      143.45     16.64 o 
   3  13   1     3372.09     3425.71     92.59 o 
   4  13   1     1127.74     1039.84     41.16 o 
   5  13   1     6727.19     6466.89    106.71 o 
   6  13   1      671.95      715.69     40.14 o 
   7  13   1      266.24      341.15     31.07 o 
   8  13   1      940.51      932.16     47.49 o 
   9  13   1      714.05      713.20     44.37 o 
  10  13   1     1747.70     1820.61     65.67 o 
  11  13   1      642.06      696.65     62.48 o 
  12  13   1       22.52       44.25     30.16 o 
 -12  14   1      516.06      390.59     61.63 o 
 -11  14   1        7.54       26.87     26.40 o 
 -10  14   1     2464.12     2389.78     89.03 o 
  -9  14   1      107.90       73.73     30.31 o 
  -8  14   1      308.83      317.73     37.12 o 
  -7  14   1      495.65      469.53     42.84 o 
  -6  14   1      233.62      181.26     23.31 o 
  -5  14   1       32.81       19.53     13.86 o 
  -4  14   1      311.09      281.32     22.11 o 
  -3  14   1       49.22       49.46     16.37 o 
  -2  14   1     1007.15      921.06     39.80 o 
  -1  14   1        1.74        8.24     16.72 o 
   0  14   1       49.12       26.91     13.06 o 
   1  14   1       66.84       54.44     14.97 o 
   2  14   1     4705.78     4241.18     79.15 o 
   3  14   1     3066.84     2994.28     63.98 o 
   4  14   1     8028.34     7796.11    124.24 o 
   5  14   1     1330.14     1245.43     41.54 o 
   6  14   1     3351.32     3170.90     80.53 o 
   7  14   1     1633.27     1446.96     55.25 o 
   8  14   1     4929.50     5018.61    128.54 o 
   9  14   1     4446.83     4190.49    101.85 o 
  10  14   1     6335.57     6462.00    138.54 o 
  11  14   1      691.93      729.38     72.28 o 
  12  14   1     2978.14     3311.65    142.46 o 
 -11  15   1      387.43      382.73     46.25 o 
 -10  15   1     1579.85     1537.05     75.08 o 
  -9  15   1      743.74      782.53     57.32 o 
  -8  15   1     1255.65     1153.65     96.66 o 
  -7  15   1       48.61       61.33     20.99 o 
  -6  15   1     2582.12     2424.59     70.14 o 
  -5  15   1      166.18      138.54     18.94 o 
  -4  15   1      164.38      150.25     19.43 o 
  -3  15   1      114.63       72.86     18.07 o 
  -2  15   1     1721.96     1680.47     52.89 o 
  -1  15   1     9987.00     9825.69    147.54 o 
   0  15   1     1986.87     1893.28     50.38 o 
   1  15   1       92.59      137.01     20.16 o 
   2  15   1     1092.55      988.80     38.22 o 
   3  15   1     1632.03     1594.99     47.17 o 
   4  15   1       81.72      109.66     18.05 o 
   5  15   1     1752.32     1778.09     55.50 o 
   6  15   1       82.37       66.95     23.93 o 
   7  15   1      923.17      980.44     49.78 o 
   8  15   1      326.78      327.39     35.27 o 
   9  15   1     2692.71     2719.37     81.46 o 
  10  15   1      609.29      557.89     44.52 o 
  11  15   1      125.78      132.79     34.33 o 
 -11  16   1      813.98     1018.23     69.94 o 
 -10  16   1      598.48      661.23     56.45 o 
  -9  16   1     1556.84     1637.71     77.16 o 
  -8  16   1       49.11       39.59     23.54 o 
  -7  16   1     5583.07     5958.85    142.45 o 
  -6  16   1      422.64      507.44     38.58 o 
  -5  16   1     7681.92     7569.78    126.97 o 
  -4  16   1     3673.27     3661.27    104.80 o 
  -3  16   1    11542.55    11612.43    191.19 o 
  -2  16   1     8161.18     7871.01    140.97 o 
  -1  16   1     5155.10     5053.36     93.06 o 
   0  16   1      326.31      359.77     26.75 o 
   1  16   1     4336.68     4143.02     82.15 o 
   2  16   1     4064.88     3692.07     76.65 o 
   3  16   1     3150.36     3196.45     71.37 o 
   4  16   1      515.14      550.54     32.48 o 
   5  16   1     6720.43     6726.69    117.13 o 
   6  16   1     4070.66     4078.04    110.84 o 
   7  16   1     1968.47     2077.03     68.09 o 
   8  16   1     1583.20     1467.67     62.10 o 
   9  16   1     1968.40     1962.07     70.45 o 
  10  16   1     1073.07      983.68     66.18 o 
  11  16   1       65.95       87.03     32.95 o 
 -10  17   1     1226.45     1173.99     73.11 o 
  -9  17   1     2181.93     2029.70     84.94 o 
  -8  17   1     3963.33     3932.42    119.26 o 
  -7  17   1       49.03       41.56     24.89 o 
  -6  17   1     2239.13     2179.55     69.65 o 
  -5  17   1     3430.92     3442.55     77.36 o 
  -4  17   1      176.77      174.33     22.41 o 
  -3  17   1      819.24      761.90     42.56 o 
  -2  17   1       12.12        9.50     13.36 o 
  -1  17   1      116.35      153.65     21.16 o 
   0  17   1      889.96      834.74     38.40 o 
   1  17   1      770.14      779.15     37.54 o 
   2  17   1     2467.43     2413.52     61.47 o 
   3  17   1       90.89       90.20     19.25 o 
   4  17   1     1834.96     1819.26     54.51 o 
   5  17   1      393.47      366.50     30.62 o 
   6  17   1     4240.51     4136.89    101.47 o 
   7  17   1      656.44      675.92     51.63 o 
   8  17   1     1350.40     1420.10     63.02 o 
   9  17   1      280.25      361.80     44.33 o 
  10  17   1      806.71      871.73     65.58 o 
 -10  18   1      292.18      323.29     53.83 o 
  -9  18   1      488.60      452.39     49.77 o 
  -8  18   1      311.90      357.95     51.99 o 
  -7  18   1      856.27      897.88     60.91 o 
  -6  18   1       89.01       76.44     31.31 o 
  -5  18   1      112.68       88.43     20.23 o 
  -4  18   1       87.52       67.07     19.02 o 
  -3  18   1        7.47       -1.92     14.34 o 
  -2  18   1        0.20        8.20     15.08 o 
  -1  18   1      171.76      195.85     24.19 o 
   0  18   1     1733.52     1802.19     54.47 o 
   1  18   1      219.48      231.88     24.51 o 
   2  18   1     1931.12     1902.31     58.32 o 
   3  18   1     1750.39     1723.67     54.10 o 
   4  18   1     2115.11     2125.14     60.11 o 
   5  18   1        1.39        6.48     18.16 o 
   6  18   1      586.71      572.17     42.93 o 
   7  18   1      224.44      242.40     32.39 o 
   8  18   1     1820.52     1894.41     98.05 o 
   9  18   1     2501.84     2552.86     97.80 o 
  10  18   1     3554.71     3511.40    118.48 o 
  -9  19   1     1166.20     1162.71     76.49 o 
  -8  19   1        1.65       -1.69     25.21 o 
  -7  19   1      783.90      800.52     60.49 o 
  -6  19   1        4.53        9.33     23.87 o 
  -5  19   1      671.46      679.01     53.29 o 
  -4  19   1      110.72      114.80     22.04 o 
  -3  19   1        5.73       30.06     17.04 o 
  -2  19   1     1040.31     1003.97     50.53 o 
  -1  19   1      300.91      319.12     28.90 o 
   0  19   1      707.41      752.99     40.03 o 
   1  19   1      788.25      872.82     46.71 o 
   2  19   1     1011.17     1065.29     46.62 o 
   3  19   1      512.63      519.32     35.84 o 
   4  19   1     3895.20     3847.28     86.48 o 
   5  19   1       14.21       20.75     22.70 o 
   6  19   1      422.05      498.03     41.69 o 
   7  19   1        4.65       18.83     25.36 o 
   8  19   1      505.63      569.95     54.76 o 
   9  19   1      269.36      306.29     45.91 o 
  -8  20   1     2305.22     2351.43     97.28 o 
  -7  20   1      797.88      857.77     64.64 o 
  -6  20   1     4829.77     5022.36    139.94 o 
  -5  20   1     1103.05     1152.20     68.22 o 
  -4  20   1     4265.46     4345.84    106.25 o 
  -3  20   1      186.28      181.96     29.07 o 
  -2  20   1     7887.73     7975.76    153.89 o 
  -1  20   1      157.03      182.22     32.20 o 
   0  20   1     4611.97     4786.58    108.81 o 
   1  20   1      846.97      834.58     43.64 o 
   2  20   1     4643.56     4477.11     95.30 o 
   3  20   1      240.41      197.53     28.66 o 
   4  20   1     3228.54     3300.15     81.60 o 
   5  20   1     2189.59     2159.15     73.92 o 
   6  20   1      782.49      729.55     57.40 o 
   7  20   1     2050.35     2129.81     89.32 o 
   8  20   1      512.43      615.16     58.02 o 
  -7  21   1     3186.91     3240.18    113.75 o 
  -6  21   1       24.02       19.61     33.89 o 
  -5  21   1        5.84      -15.01     27.82 o 
  -4  21   1      232.47      285.45     34.30 o 
  -3  21   1     1521.28     1529.01     64.45 o 
  -2  21   1     1151.41     1247.76     58.84 o 
  -1  21   1        0.13       -0.75     17.39 o 
   0  21   1      456.45      512.48     47.54 o 
   1  21   1     1768.97     1726.99     59.33 o 
   2  21   1      350.64      423.27     35.25 o 
   3  21   1     1455.29     1389.29     56.15 o 
   4  21   1     1521.76     1665.76     59.92 o 
   5  21   1      763.15      870.07     62.05 o 
   6  21   1      531.39      497.83     52.78 o 
   7  21   1     2578.94     2670.27    147.40 o 
  -6  22   1       17.67       23.04     35.25 o 
  -5  22   1       57.91       32.94     29.21 o 
  -4  22   1        1.55        6.88     23.25 o 
  -3  22   1      197.16      188.44     32.53 o 
  -2  22   1        3.36       52.95     25.72 o 
  -1  22   1     1302.51     1218.19     60.48 o 
   0  22   1      202.84      315.49     33.46 o 
   1  22   1      264.67      225.82     29.13 o 
   2  22   1       92.53       85.42     24.28 o 
   3  22   1       65.33       86.13     27.21 o 
   4  22   1       91.04      103.65     36.80 o 
   5  22   1      333.20      365.00     53.66 o 
   6  22   1        0.49      -27.59     31.90 o 
  -5  23   1      258.21      294.74     50.27 o 
  -4  23   1      394.46      461.93     56.27 o 
  -3  23   1      281.48      310.16     41.44 o 
  -2  23   1      179.04      118.22     32.26 o 
  -1  23   1      326.48      321.37     40.86 o 
   0  23   1      268.10      315.99     50.99 o 
   1  23   1      853.38      850.34     58.84 o 
   2  23   1     1023.78     1028.42     63.95 o 
   3  23   1     1381.69     1527.13     75.51 o 
   4  23   1      278.88      248.87     47.46 o 
   5  23   1     1417.00     1449.59     91.26 o 
  -3  24   1     3323.02     3325.86    107.01 o 
  -2  24   1      102.88      142.47     33.86 o 
  -1  24   1     1650.04     1723.80     81.08 o 
   0  24   1     1534.80     1658.78     92.90 o 
   1  24   1     3189.99     3474.04    127.80 o 
   2  24   1      385.14      341.89     51.72 o 
   3  24   1      536.43      580.30     89.18 o 
 -12   0   2     8756.50     9179.24    357.30 o 
 -10   0   2    23617.07    25291.03    608.85 o 
  -8   0   2    50588.13    52209.73    871.86 o 
  -6   0   2    77841.44    78589.55   1286.45 o 
  -4   0   2    34243.98    36274.54    598.43 o 
  -2   0   2      630.42      557.22     28.21 o 
   0   0   2   123050.89   115850.00   2290.66 o 
   2   0   2     3126.07     3877.65    310.05 o 
   4   0   2     1639.62     1657.27     40.56 o 
   6   0   2     5392.75     5355.23    120.06 o 
   8   0   2     2093.75     2126.57    118.88 o 
  10   0   2        0.92      269.99     95.15 o 
  12   0   2      985.13     1096.91    171.26 o 
  14   0   2      112.73       43.71     87.09 o 
 -15   1   2      500.40      452.24     69.96 o 
 -14   1   2      743.70      787.96     67.01 o 
 -13   1   2      890.67      835.62    127.61 o 
 -12   1   2      447.46      461.83     45.93 o 
 -11   1   2        1.64       26.38     21.29 o 
 -10   1   2     3811.43     3633.91    110.72 o 
  -9   1   2     1523.84     1500.26     56.70 o 
  -8   1   2    14721.69    14607.06    189.12 o 
  -7   1   2     2636.16     2627.42     54.02 o 
  -6   1   2    27123.89    27403.08    371.87 o 
  -5   1   2        3.54       12.18      6.62 o 
  -4   1   2    70403.84    71847.76    927.80 o 
  -3   1   2     1252.44     1034.77     46.09 o 
  -2   1   2    31882.48    33579.11    429.24 o 
  -1   1   2     1590.86     1681.66     25.04 o 
   0   1   2    45339.26    49436.34    787.43 o 
   1   1   2     2496.08     2651.46     98.13 o 
   2   1   2   154933.50   157703.92   2884.96 o 
   3   1   2    55034.17    58727.29    620.59 o 
   4   1   2    71031.36    74577.09    967.48 o 
   5   1   2     6153.62     5841.07    218.12 o 
   6   1   2    43684.07    44016.58    690.95 o 
   7   1   2     9864.93    10083.06    270.66 o 
   8   1   2    11036.14    10451.88    304.52 o 
   9   1   2     2420.50     2381.09     86.76 o 
  10   1   2     7213.10     6622.86    477.78 o 
  11   1   2     3149.20     3165.16    141.80 o 
  12   1   2     1395.81     1376.89    197.28 o 
  13   1   2     4200.89     4222.24    215.63 o 
  14   1   2       38.68      103.37     34.56 o 
 -15   2   2      228.91      174.00     63.88 o 
 -14   2   2      996.20     1093.95    172.10 o 
 -13   2   2     1856.71     1833.73    175.45 o 
 -12   2   2     2684.96     2624.87    189.56 o 
 -11   2   2     1556.90     1541.89     73.10 o 
 -10   2   2     7185.94     7260.91    175.89 o 
  -9   2   2    11726.78    11528.53    275.69 o 
  -8   2   2     1932.14     2014.89     53.35 o 
  -7   2   2     1626.70     1618.89     34.23 o 
  -6   2   2    16420.54    17523.84    217.56 o 
  -5   2   2     8652.89     8665.76    113.75 o 
  -4   2   2    31889.38    32322.54    425.27 o 
  -3   2   2    10310.93    10875.81    170.28 o 
  -2   2   2    35435.86    39106.75    639.28 o 
  -1   2   2      833.32      856.64     15.35 o 
   0   2   2    21337.84    23381.90    239.86 o 
   1   2   2     6783.42     7129.48     87.97 o 
   2   2   2      123.94      252.28     26.19 o 
   3   2   2     2439.21     2534.67     58.16 o 
   4   2   2     4883.54     5193.42     83.35 o 
   5   2   2     5214.28     5340.94     89.13 o 
   6   2   2    12977.60    12664.56    195.39 o 
   7   2   2     2561.96     2170.96     92.30 o 
   8   2   2     7889.10     7366.56    190.04 o 
   9   2   2      299.77      295.59     34.62 o 
  10   2   2     2271.31     2414.71     88.76 o 
  11   2   2     2069.94     2133.56    239.03 o 
  12   2   2     1888.62      743.12    130.29 o 
  13   2   2      334.66      189.50     59.88 o 
  14   2   2      633.75      456.88    129.32 o 
 -14   3   2      454.85      478.38     99.51 o 
 -13   3   2     2672.79     2966.40    105.95 o 
 -12   3   2      210.82      271.45     38.48 o 
 -11   3   2     3503.34     3545.39    106.71 o 
 -10   3   2       76.88       77.63     23.93 o 
  -9   3   2     5402.42     5428.49    109.33 o 
  -8   3   2     1021.96     1087.30     44.32 o 
  -7   3   2    35075.99    35809.01    534.80 o 
  -6   3   2      862.86      686.23     24.90 o 
  -5   3   2    38377.88    39306.04   1090.28 o 
  -4   3   2    12543.79    13026.24    329.30 o 
  -3   3   2    58221.72    60917.80    715.80 o 
  -2   3   2    22811.82    24748.05    291.24 o 
  -1   3   2   163727.23   160227.88   2270.23 o 
   0   3   2    66661.20    68934.64    788.73 o 
   1   3   2    51950.20    54965.68    631.50 o 
   2   3   2     2728.80     2560.39     38.61 o 
   3   3   2    38492.84    39488.46    521.08 o 
   4   3   2     6983.97     6610.55    103.35 o 
   5   3   2    12113.90    12001.71    175.52 o 
   6   3   2    21153.88    21627.42    304.24 o 
   7   3   2    11700.88    11150.82    172.60 o 
   8   3   2    16780.90    17021.81    252.62 o 
   9   3   2     8481.69     8013.49    274.05 o 
  10   3   2     1683.97     1737.34     76.81 o 
  11   3   2       13.53       -6.10     21.86 o 
  12   3   2     2983.23     3103.20    107.18 o 
  13   3   2      303.35      254.32     85.37 o 
  14   3   2     1035.37     1009.31     83.46 o 
 -14   4   2      534.13      583.74     64.72 o 
 -13   4   2     6218.87     6766.74    186.58 o 
 -12   4   2      590.64      593.29     84.07 o 
 -11   4   2    10551.15    10377.40    546.35 o 
 -10   4   2     1392.41     1336.88     64.82 o 
  -9   4   2    18500.24    18492.82    517.28 o 
  -8   4   2    14978.90    14415.82    271.56 o 
  -7   4   2    55280.33    56460.35    662.81 o 
  -6   4   2     5856.42     5687.73     83.60 o 
  -5   4   2    33113.13    32465.37    496.62 o 
  -4   4   2     6573.03     6890.03    163.64 o 
  -3   4   2    36580.14    39305.37    459.37 o 
  -2   4   2     6646.83     6969.41     90.93 o 
  -1   4   2    58345.93    61697.08    708.81 o 
   0   4   2     4449.40     4271.18     65.61 o 
   1   4   2    91211.66    97116.00   1107.06 o 
   2   4   2     4249.68     4581.01     63.82 o 
   3   4   2       91.63      118.92     10.19 o 
   4   4   2      769.28      897.71     22.58 o 
   5   4   2     3654.22     3511.01    105.87 o 
   6   4   2     1542.57     1468.37     40.71 o 
   7   4   2      145.68      178.54     40.87 o 
   8   4   2     1188.60     1266.84    119.95 o 
   9   4   2      448.31      471.53     42.43 o 
  10   4   2      150.30      154.52     29.75 o 
  11   4   2      112.10       81.45     27.04 o 
  12   4   2      214.80      122.11     31.25 o 
  13   4   2      113.30       95.21     65.14 o 
  14   4   2      807.55      869.02    156.88 o 
 -14   5   2      340.52      413.56     58.78 o 
 -13   5   2        1.52      -10.50     24.29 o 
 -12   5   2      874.10      845.79     63.43 o 
 -11   5   2      145.84      152.98     47.60 o 
 -10   5   2       15.50       10.82     20.66 o 
  -9   5   2     4532.04     4391.96     92.18 o 
  -8   5   2      324.89      294.66     46.61 o 
  -7   5   2     6544.22     6418.62     95.11 o 
  -6   5   2     2281.76     2606.19     94.09 o 
  -5   5   2     8122.25     7685.09    212.58 o 
  -4   5   2      648.27      703.22     24.25 o 
  -3   5   2   111213.22   114547.75   1307.36 o 
  -2   5   2     5985.13     5961.89     81.35 o 
  -1   5   2    77097.37    78010.63    892.45 o 
   0   5   2        2.88       -6.85      6.85 o 
   1   5   2    94997.26    98038.03   1122.10 o 
   2   5   2       12.31       -2.92      7.02 o 
   3   5   2    87060.48    87031.58    998.17 o 
   4   5   2     3546.44     3703.90     57.59 o 
   5   5   2    72648.80    72592.36   1100.73 o 
   6   5   2     7081.44     6848.05    115.88 o 
   7   5   2    16610.22    16542.15    243.83 o 
   8   5   2     1189.04     1140.69     41.50 o 
   9   5   2     6456.62     6429.12    120.31 o 
  10   5   2      768.76      791.24     60.77 o 
  11   5   2    10122.49    10187.79    217.72 o 
  12   5   2     3674.06     3728.23    116.48 o 
  13   5   2     1105.52      934.72     74.36 o 
  14   5   2      597.80      649.40     61.39 o 
 -14   6   2      499.59      608.75     58.52 o 
 -13   6   2     2215.74     2335.01    140.95 o 
 -12   6   2       21.46       46.90     25.85 o 
 -11   6   2     9864.09     9947.50    297.95 o 
 -10   6   2     3925.14     3780.23     86.93 o 
  -9   6   2     7249.11     6874.45    240.87 o 
  -8   6   2     7388.78     6868.70    189.08 o 
  -7   6   2     2250.75     2077.28     60.58 o 
  -6   6   2      845.88      934.06     42.84 o 
  -5   6   2     9392.95     9501.53    141.91 o 
  -4   6   2    10980.47    11331.31    147.20 o 
  -3   6   2     2047.76     1803.05     34.73 o 
  -2   6   2     3731.22     3897.87     58.70 o 
  -1   6   2     2637.11     2542.19     42.44 o 
   0   6   2     3510.71     3589.74     54.42 o 
   2   6   2      189.66      255.46     13.31 o 
   3   6   2     3993.76     4169.99     63.47 o 
   4   6   2      259.40      330.91     18.12 o 
   5   6   2     4283.81     3894.65     61.71 o 
   6   6   2       32.80       42.69     24.32 o 
   7   6   2     7783.69     7557.85    137.38 o 
   8   6   2     1038.90     1100.24     70.11 o 
   9   6   2     6887.04     6902.50    172.10 o 
  10   6   2       24.27       41.34     24.27 o 
  11   6   2     3450.76     3198.45    160.35 o 
  12   6   2       79.27       88.26     30.81 o 
  13   6   2     1636.66     1771.57    137.46 o 
  14   6   2      504.33      518.64     56.88 o 
 -14   7   2     1124.13     1291.39     79.71 o 
 -13   7   2       95.20       79.52     27.89 o 
 -12   7   2     3510.98     3460.77    126.12 o 
 -11   7   2     1375.63     1356.77     70.51 o 
 -10   7   2     3179.70     3202.14     79.74 o 
  -9   7   2     3454.81     3498.16     99.93 o 
  -8   7   2     8725.02     8810.97    238.02 o 
  -7   7   2     5247.44     5081.61     81.08 o 
  -6   7   2    19691.61    20054.32    278.96 o 
  -5   7   2    31692.02    31006.63    447.40 o 
  -4   7   2    32147.75    33455.81    398.85 o 
  -3   7   2    29280.65    29987.21    359.23 o 
  -2   7   2    11651.87    11617.07    149.54 o 
  -1   7   2    44753.07    45764.64    534.54 o 
   0   7   2    32753.56    32637.24    426.46 o 
   1   7   2   114086.08   117354.30   1341.98 o 
   2   7   2    42643.06    44892.82    527.34 o 
   3   7   2    19844.82    20091.33    247.46 o 
   4   7   2    10528.51    10706.26    142.09 o 
   5   7   2    11095.33    10476.43    140.61 o 
   6   7   2     5900.10     5725.81     86.38 o 
   7   7   2    21900.14    21398.44    361.70 o 
   8   7   2     5635.27     5754.49    110.79 o 
   9   7   2     6489.95     6157.32    119.09 o 
  10   7   2      240.97      212.87     32.94 o 
  11   7   2      156.64      170.16     33.14 o 
  12   7   2       98.63      100.41     32.31 o 
  13   7   2      830.66      847.65     64.59 o 
  14   7   2        2.73       -0.65     28.64 o 
 -14   8   2     1577.90     1914.60    116.31 o 
 -13   8   2      692.83      700.81     85.53 o 
 -12   8   2     7992.50     7994.81    261.29 o 
 -11   8   2     2171.65     2240.00     89.20 o 
 -10   8   2     4423.94     4557.69    164.11 o 
  -9   8   2    17462.83    17093.60    308.38 o 
  -8   8   2    14644.06    14606.73    271.75 o 
  -7   8   2    14991.71    14773.05    256.82 o 
  -6   8   2    24037.03    23822.42    326.61 o 
  -5   8   2    17699.36    17775.80    225.43 o 
  -4   8   2    33930.99    35741.70    426.94 o 
  -3   8   2    27656.19    28610.05    345.20 o 
  -2   8   2    13885.62    13392.81    171.96 o 
  -1   8   2    24962.32    26331.36    317.63 o 
   0   8   2     8197.98     7898.29    120.53 o 
   1   8   2    11807.08    12052.58    156.49 o 
   2   8   2     6443.71     6780.17     97.05 o 
   3   8   2      491.29      389.63     18.70 o 
   4   8   2       18.23       36.66     10.76 o 
   5   8   2      260.33      276.99     16.93 o 
   6   8   2      133.93      162.56     17.70 o 
   7   8   2       70.10      102.18     17.74 o 
   8   8   2      428.19      402.35     36.40 o 
   9   8   2      965.28      986.49     44.01 o 
  10   8   2      124.83       74.14     27.24 o 
  11   8   2      377.60      365.40     43.01 o 
  12   8   2        8.23       15.11     25.83 o 
  13   8   2      134.23      111.57     31.52 o 
  14   8   2      274.65      264.67     43.05 o 
 -14   9   2       52.42       51.01     46.85 o 
 -13   9   2       28.99       24.78     40.62 o 
 -12   9   2       20.71       29.97     47.69 o 
 -11   9   2      131.72      169.02     31.71 o 
 -10   9   2      345.18      433.57     41.55 o 
  -9   9   2        7.08       28.58     16.55 o 
  -8   9   2     5865.15     5664.13    128.23 o 
  -7   9   2     1979.16     1993.53     65.29 o 
  -6   9   2     4787.62     4906.55     81.05 o 
  -5   9   2     8119.39     8492.42    121.72 o 
  -4   9   2    13165.10    12451.86    165.46 o 
  -3   9   2     1859.59     1584.19     39.72 o 
  -2   9   2    54960.50    55054.29    646.42 o 
  -1   9   2     5294.57     5166.04     79.29 o 
   0   9   2    36134.02    36758.90    484.20 o 
   1   9   2     1852.40     1510.82     38.08 o 
   2   9   2    36972.48    36866.73    442.11 o 
   3   9   2    10395.07    10531.55    142.95 o 
   4   9   2    73757.29    74817.73    872.04 o 
   5   9   2     2498.85     2523.27     50.50 o 
   6   9   2    22883.82    23212.55    291.25 o 
   7   9   2      990.40      921.86     40.45 o 
   8   9   2    17021.84    16641.10    255.57 o 
   9   9   2      689.19      638.49     47.92 o 
  10   9   2    14606.24    15056.04    243.72 o 
  11   9   2       50.02       78.44     31.56 o 
  12   9   2     3534.22     3575.26    116.82 o 
  13   9   2        9.07        5.43     27.44 o 
 -13  10   2       88.35       87.24     42.13 o 
 -12  10   2     2602.66     2588.51     95.77 o 
 -11  10   2      340.87      420.32     66.99 o 
 -10  10   2     5312.46     5255.56    112.86 o 
  -9  10   2     1920.34     1852.12     71.06 o 
  -8  10   2     6237.33     6455.26    142.64 o 
  -7  10   2     1927.94     1674.19    107.08 o 
  -6  10   2    13628.81    13807.78    186.28 o 
  -5  10   2     1474.39     1500.93     38.27 o 
  -4  10   2     5519.48     5216.86     83.91 o 
  -3  10   2     5277.63     5250.31     83.42 o 
  -2  10   2    17293.91    18435.85    234.16 o 
  -1  10   2     2945.68     3040.62     55.85 o 
   0  10   2       76.19      129.07     15.03 o 
   1  10   2      428.68      263.29     31.09 o 
   2  10   2     1211.76     1382.89     35.11 o 
   3  10   2     2188.11     2057.49     44.88 o 
   4  10   2      349.25      322.62     19.95 o 
   5  10   2     2259.49     2252.94     48.39 o 
   6  10   2      173.14      208.84     17.19 o 
   7  10   2     5724.79     5456.98    108.42 o 
   8  10   2     5647.65     5480.10    111.50 o 
   9  10   2     1042.89     1106.82     49.40 o 
  10  10   2     4091.58     3774.43     93.08 o 
  11  10   2      204.58      161.35     49.86 o 
  12  10   2     1618.37     1758.11     83.24 o 
  13  10   2      921.26     1050.62     73.53 o 
 -13  11   2     1396.42     1720.92    110.55 o 
 -12  11   2     1354.29     1395.06     96.36 o 
 -11  11   2     4068.44     4029.51    119.20 o 
 -10  11   2      886.87      773.24     82.34 o 
  -9  11   2     1141.71     1138.35     59.51 o 
  -8  11   2     7702.53     7763.11    165.28 o 
  -7  11   2     1084.35     1040.84     43.00 o 
  -6  11   2    24457.72    23883.46    303.09 o 
  -5  11   2     9184.64     9119.88    133.06 o 
  -4  11   2    25978.63    26573.53    364.67 o 
  -3  11   2     5708.79     5554.14     89.00 o 
  -2  11   2    32028.56    32843.09    400.23 o 
  -1  11   2     1783.91     1638.27     39.42 o 
   0  11   2    57509.18    55896.83    729.83 o 
   1  11   2     7305.93     6906.71    114.37 o 
   2  11   2    53281.24    55286.95    654.32 o 
   3  11   2     3158.33     3348.20     62.94 o 
   4  11   2    14515.77    14249.63    225.32 o 
   5  11   2     2689.78     2818.89     57.58 o 
   6  11   2    17175.99    16628.65    253.59 o 
   7  11   2      374.20      426.93     33.62 o 
   8  11   2     7730.56     7795.46    144.25 o 
   9  11   2       30.91       45.87     19.47 o 
  10  11   2      417.93      347.91     55.14 o 
  11  11   2      371.64      453.27     48.13 o 
  12  11   2       43.57       44.94     29.41 o 
  13  11   2      651.75      638.99     59.20 o 
 -13  12   2     1164.87     1139.10     93.50 o 
 -12  12   2     3281.07     3329.88    141.00 o 
 -11  12   2     2017.96     2167.40     84.81 o 
 -10  12   2    11528.70    11227.56    228.27 o 
  -9  12   2     3636.50     3546.25    102.99 o 
  -8  12   2    14631.65    14292.14    230.04 o 
  -7  12   2     1092.63      991.00     43.76 o 
  -6  12   2    25929.26    26200.50    332.16 o 
  -5  12   2     5918.06     5565.99     93.13 o 
  -4  12   2    26735.59    27428.32    344.39 o 
  -3  12   2     2535.44     2491.92     53.18 o 
  -2  12   2    11692.46    11053.72    154.95 o 
  -1  12   2      148.18      160.05     15.47 o 
   0  12   2     7274.91     7354.13    123.62 o 
   1  12   2     5646.48     6052.13    105.91 o 
   2  12   2    13602.02    13518.92    183.71 o 
   3  12   2        9.44       37.19     18.68 o 
   4  12   2       66.56       71.75     13.77 o 
   5  12   2      385.85      439.62     25.21 o 
   6  12   2     1713.71     1709.72     54.26 o 
   7  12   2     2798.42     2592.87     70.80 o 
   8  12   2      362.23      305.25     29.70 o 
   9  12   2      174.37      145.37     25.31 o 
  10  12   2      530.23      512.66     39.37 o 
  11  12   2       10.29        1.51     24.31 o 
  12  12   2       31.17       -2.00     27.13 o 
 -12  13   2       94.11      155.57     48.44 o 
 -11  13   2      109.39      138.87     32.19 o 
 -10  13   2      811.71      758.40     55.14 o 
  -9  13   2     1591.95     1668.75     59.82 o 
  -8  13   2      248.27      238.83     28.16 o 
  -7  13   2     4284.65     4061.72     92.41 o 
  -6  13   2      583.05      673.06     31.51 o 
  -5  13   2     4631.34     4665.50     84.49 o 
  -4  13   2    10048.77    10347.85    151.10 o 
  -3  13   2    12807.03    12389.97    173.39 o 
  -2  13   2     6684.66     6217.46    100.95 o 
  -1  13   2    29971.18    30337.80    415.96 o 
   0  13   2     8059.35     7780.48    155.26 o 
   1  13   2    13378.61    13919.71    189.76 o 
   2  13   2     6636.37     6774.67    107.51 o 
   3  13   2    29331.03    29187.82    365.92 o 
   4  13   2    19659.17    19962.30    262.15 o 
   5  13   2    22432.78    22080.30    286.31 o 
   6  13   2     3747.93     3818.44     88.83 o 
   7  13   2    13749.70    13750.90    224.06 o 
   8  13   2      495.02      452.78     35.76 o 
   9  13   2     6893.54     6912.99    139.74 o 
  10  13   2     1190.61     1088.20     54.70 o 
  11  13   2     4917.23     4901.04    139.73 o 
  12  13   2      289.75      272.75     44.44 o 
 -12  14   2        4.14       22.99     37.35 o 
 -11  14   2     1544.64     1543.05     80.91 o 
 -10  14   2        5.80        9.34     27.34 o 
  -9  14   2     5994.39     6468.18    155.58 o 
  -8  14   2      135.76      151.31     24.34 o 
  -7  14   2    14087.20    13930.86    227.58 o 
  -6  14   2      317.86      280.34     25.25 o 
  -5  14   2     4974.78     4704.82     87.21 o 
  -4  14   2     1057.13     1102.41     38.97 o 
  -3  14   2     1822.96     1819.17     47.99 o 
  -2  14   2      171.99      137.62     17.28 o 
  -1  14   2    16651.85    16386.24    244.57 o 
   0  14   2     3687.47     3692.96     80.11 o 
   1  14   2     1796.90     1842.17     47.73 o 
   2  14   2     6234.47     6161.95    102.54 o 
   3  14   2        5.35        8.03     12.16 o 
   4  14   2     4207.83     4238.75     89.47 o 
   5  14   2      129.20       97.44     17.83 o 
   6  14   2     1191.88     1044.18     47.82 o 
   7  14   2        3.00        5.23     18.42 o 
   8  14   2     6929.75     6789.65    137.06 o 
   9  14   2      837.51      889.17     50.24 o 
  10  14   2     1172.36     1268.24     59.80 o 
  11  14   2      358.82      378.74     45.75 o 
  12  14   2      758.15      849.93     66.37 o 
 -11  15   2     1840.83     1970.92     86.80 o 
 -10  15   2     1759.17     1865.31     82.38 o 
  -9  15   2     2765.46     2759.01     95.61 o 
  -8  15   2       40.33       45.96     22.13 o 
  -7  15   2     6454.80     6326.62    144.89 o 
  -6  15   2      162.29      123.06     22.35 o 
  -5  15   2    16129.94    15999.36    221.59 o 
  -4  15   2     1958.28     1886.40     51.59 o 
  -3  15   2    28466.08    28880.04    366.43 o 
  -2  15   2      390.14      376.17     26.33 o 
  -1  15   2    24184.58    24047.17    343.86 o 
   0  15   2     1346.99     1314.99     51.64 o 
   1  15   2    36980.78    36470.96    451.63 o 
   2  15   2       27.04       11.31     13.60 o 
   3  15   2    14473.13    14402.73    202.17 o 
   4  15   2      198.39      213.69     22.24 o 
   5  15   2    11269.77    11319.74    168.78 o 
   6  15   2       34.64       23.46     19.28 o 
   7  15   2     7872.78     7519.99    146.73 o 
   8  15   2       30.90       30.77     20.83 o 
   9  15   2     1306.16     1294.91     59.77 o 
  10  15   2      162.69      157.87     28.43 o 
  11  15   2      119.48      112.11     33.96 o 
 -11  16   2     6344.98     6691.82    172.69 o 
 -10  16   2       68.34      112.38     31.60 o 
  -9  16   2     5160.21     5272.49    141.95 o 
  -8  16   2        1.20       21.22     28.69 o 
  -7  16   2     7452.41     7422.10    170.87 o 
  -6  16   2      578.29      565.20     42.26 o 
  -5  16   2    16974.76    17125.48    237.59 o 
  -4  16   2       84.37       78.43     17.60 o 
  -3  16   2    17768.32    17491.83    240.05 o 
  -2  16   2      220.58      212.63     25.45 o 
  -1  16   2     2060.69     2172.68     62.92 o 
   0  16   2      509.44      438.68     28.27 o 
   1  16   2     1466.65     1504.96     46.28 o 
   2  16   2       30.35       27.06     15.21 o 
   3  16   2     3819.35     3852.20     79.67 o 
   4  16   2      300.94      260.94     25.95 o 
   5  16   2      391.49      352.61     28.52 o 
   6  16   2      174.42      149.66     29.81 o 
   7  16   2      662.04      666.72     44.81 o 
   8  16   2        6.53       -7.34     20.18 o 
   9  16   2        7.62       17.05     20.34 o 
  10  16   2       39.11       31.17     23.24 o 
  11  16   2     1250.69     1412.19     78.39 o 
 -10  17   2       28.59       -6.26     28.08 o 
  -9  17   2      103.56      186.37     42.86 o 
  -8  17   2     2223.47     2218.13     86.95 o 
  -7  17   2      307.13      335.32     41.23 o 
  -6  17   2     3124.45     3199.10    151.34 o 
  -5  17   2     4827.48     4755.74     94.27 o 
  -4  17   2      602.00      628.61     35.47 o 
  -3  17   2     6656.19     6631.66    115.50 o 
  -2  17   2     8005.45     7801.88    129.10 o 
  -1  17   2    10586.48    10330.86    175.77 o 
   0  17   2     7930.72     7580.21    140.25 o 
   1  17   2    11709.24    11747.54    175.50 o 
   2  17   2     9302.97     9055.78    144.09 o 
   3  17   2     8257.69     8111.14    133.87 o 
   4  17   2     6000.04     5695.94    105.60 o 
   5  17   2     8904.81     8725.17    163.57 o 
   6  17   2     3957.44     4254.45    103.57 o 
   7  17   2     5151.25     5049.66    116.62 o 
   8  17   2     4374.33     4340.45    108.52 o 
   9  17   2     2115.40     2122.89     75.33 o 
  10  17   2     3544.44     3782.29    144.47 o 
 -10  18   2     1466.47     1449.68     83.75 o 
  -9  18   2      445.93      559.96     55.50 o 
  -8  18   2     7390.05     7676.40    184.06 o 
  -7  18   2     1388.50     1442.97     74.31 o 
  -6  18   2     4017.79     4168.22    120.59 o 
  -5  18   2       32.26       17.32     20.55 o 
  -4  18   2     3620.81     3571.36     89.63 o 
  -3  18   2      227.33      241.83     25.63 o 
  -2  18   2     9934.80     9796.82    155.57 o 
  -1  18   2      304.89      373.41     33.41 o 
   0  18   2     7617.31     7515.86    141.67 o 
   1  18   2      617.59      642.83     36.19 o 
   2  18   2      716.75      844.19     40.83 o 
   3  18   2     4355.72     4311.60     89.67 o 
   4  18   2     1926.87     1854.52     57.08 o 
   5  18   2     2318.90     2260.26     73.17 o 
   6  18   2     1931.43     2062.80     70.94 o 
   7  18   2     1955.67     1930.19     69.99 o 
   8  18   2      189.83      180.97     30.07 o 
   9  18   2     3913.24     4073.97    125.66 o 
  10  18   2        0.49       -2.44     29.15 o 
  -9  19   2      100.54       70.93     33.33 o 
  -8  19   2     2464.47     2785.95    101.80 o 
  -7  19   2     1119.38     1182.39     83.14 o 
  -6  19   2     6429.26     6539.07    162.79 o 
  -5  19   2       37.02       31.64     20.99 o 
  -4  19   2     8849.88     8898.97    165.62 o 
  -3  19   2     1319.55     1286.34     56.38 o 
  -2  19   2    14422.05    14518.27    213.21 o 
  -1  19   2     2980.46     2854.61     87.42 o 
   0  19   2    10312.09    10330.66    181.02 o 
   1  19   2      567.37      610.14     38.46 o 
   2  19   2     8662.86     8668.69    144.72 o 
   3  19   2     2804.37     2650.98     69.41 o 
   4  19   2    11543.86    11496.16    206.11 o 
   5  19   2      269.37      312.54     34.40 o 
   6  19   2     2156.31     2148.73     80.24 o 
   7  19   2      243.31      280.95     34.22 o 
   8  19   2      893.56     1002.00     68.68 o 
   9  19   2      316.56      380.10     57.33 o 
  -8  20   2      528.64      551.11     56.18 o 
  -7  20   2      846.03      870.31     64.61 o 
  -6  20   2     4296.89     4364.44    129.60 o 
  -5  20   2      850.34      924.77     63.23 o 
  -4  20   2     7304.14     7485.16    149.90 o 
  -3  20   2     1777.18     1770.48     65.32 o 
  -2  20   2      270.43      323.51     37.35 o 
  -1  20   2      262.79      269.09     26.92 o 
   0  20   2      477.68      582.19     41.74 o 
   1  20   2      296.06      340.55     31.14 o 
   2  20   2      648.72      698.21     40.44 o 
   3  20   2      116.46      143.57     24.01 o 
   4  20   2        7.87       14.80     19.76 o 
   5  20   2      388.29      370.23     37.40 o 
   6  20   2     2259.80     2121.21     74.88 o 
   7  20   2      113.58      123.24     42.72 o 
   8  20   2       11.27      -28.32     28.32 o 
  -7  21   2      860.92      873.80     67.22 o 
  -6  21   2     1704.92     1717.10     86.15 o 
  -5  21   2      629.18      650.44     55.59 o 
  -4  21   2     2869.59     3097.28     89.70 o 
  -3  21   2      232.00      267.85     33.39 o 
  -2  21   2     1577.43     1557.03     64.68 o 
  -1  21   2      775.26      802.30     49.57 o 
   0  21   2    17999.57    18290.85    290.02 o 
   1  21   2     1031.88      967.12     48.01 o 
   2  21   2     9674.27     9840.57    164.72 o 
   3  21   2     1004.87     1009.62     53.29 o 
   4  21   2     4210.21     4401.26    121.10 o 
   5  21   2      305.92      313.56     38.65 o 
   6  21   2     6840.82     7395.62    204.26 o 
   7  21   2     1498.58     1482.94     96.62 o 
  -6  22   2     1298.86     1382.66     91.12 o 
  -5  22   2     2192.84     2193.42    101.86 o 
  -4  22   2      267.92      349.58     45.82 o 
  -3  22   2     3545.39     3657.37    107.69 o 
  -2  22   2     1348.42     1431.21     70.39 o 
  -1  22   2     2558.30     2641.94     90.23 o 
   0  22   2      565.87      825.37     55.99 o 
   1  22   2     1091.46     1157.72     83.27 o 
   2  22   2      407.19      463.61     39.95 o 
   3  22   2      861.97      913.43     52.71 o 
   4  22   2      479.00      437.37     53.53 o 
   5  22   2     3287.63     3421.08    127.63 o 
   6  22   2      464.40      470.10     58.02 o 
  -5  23   2      912.98      970.81     79.23 o 
  -4  23   2     2290.08     2224.07    102.68 o 
  -3  23   2     7613.56     7808.35    176.54 o 
  -2  23   2     3451.88     3422.28    106.26 o 
  -1  23   2     3914.33     4001.60    134.56 o 
   0  23   2      633.63      667.34     53.81 o 
   1  23   2      986.87     1105.46     66.05 o 
   2  23   2     2708.90     2776.36     95.48 o 
   3  23   2     4437.82     4544.85    125.22 o 
   4  23   2     1512.92     1599.68     95.11 o 
   5  23   2     3645.87     3684.75    159.68 o 
  -3  24   2     1128.13     1237.13     80.98 o 
  -2  24   2      753.80      850.13     61.65 o 
  -1  24   2       68.45       59.70     31.59 o 
   0  24   2      106.08      141.69     34.75 o 
   1  24   2        8.87       17.25     30.00 o 
   2  24   2       18.82       -5.19     34.15 o 
   3  24   2       42.27      110.24     40.49 o 
 -15   0   3     1978.33     1770.89    503.94 o 
 -13   0   3     1367.00     1316.75    209.21 o 
 -11   0   3     4338.60     4387.42    164.99 o 
  -9   0   3    14354.84    13685.59    351.47 o 
  -7   0   3    28696.72    28228.80    484.50 o 
  -5   0   3    25523.45    26308.02    445.04 o 
  -3   0   3     1614.65     1534.14    162.64 o 
  -1   0   3     1619.92     1844.18     58.21 o 
   3   0   3     1820.83     1495.20    154.36 o 
   5   0   3      345.20      395.52     28.80 o 
   7   0   3     2043.85     2017.32    153.18 o 
   9   0   3     2593.72     2126.57    127.38 o 
  11   0   3     2442.31     1941.93    470.80 o 
  13   0   3        8.31       25.54     38.03 o 
 -15   1   3      860.28      849.96    167.16 o 
 -14   1   3     3580.19     3683.65    335.55 o 
 -13   1   3     3718.88     3729.83    386.76 o 
 -12   1   3      250.99      264.19     37.06 o 
 -11   1   3     2005.79     1814.19     73.03 o 
 -10   1   3     1705.44     1706.00     64.99 o 
  -9   1   3      403.69      397.18     24.62 o 
  -8   1   3     5492.60     5485.44     84.80 o 
  -7   1   3      470.95      561.25     32.91 o 
  -6   1   3      683.57      628.89     26.58 o 
  -5   1   3      103.08       72.57      9.26 o 
  -4   1   3      158.21       89.27      9.23 o 
  -3   1   3       30.86       -4.21      7.71 o 
  -2   1   3      143.22      103.36     13.02 o 
  -1   1   3     1617.17     1588.97     23.09 o 
   0   1   3       76.95       76.52     10.70 o 
   1   1   3     1735.42     1768.74     48.45 o 
   2   1   3    16932.39    18593.23    334.02 o 
   3   1   3     1146.83     1040.25     42.84 o 
   4   1   3     2414.66     2841.45     73.56 o 
   5   1   3    16673.10    17523.22    242.39 o 
   6   1   3       28.23       61.74     15.99 o 
   7   1   3    16957.68    16724.16    262.87 o 
   8   1   3      174.12      156.33     22.81 o 
   9   1   3    11824.41    11276.83    225.93 o 
  10   1   3       24.35       61.85     25.87 o 
  11   1   3    14510.70    12854.40    668.34 o 
  12   1   3      539.14      595.36     88.38 o 
  13   1   3     8589.39     7947.76    824.57 o 
  14   1   3      285.56      290.99     45.85 o 
 -15   2   3       23.10       11.16     33.80 o 
 -14   2   3      137.90       92.94     35.21 o 
 -13   2   3      584.23      565.33     52.21 o 
 -12   2   3      488.16      421.74     45.53 o 
 -11   2   3      758.14      712.34     50.78 o 
 -10   2   3      635.10      640.53     65.01 o 
  -9   2   3      204.88      210.01     21.22 o 
  -8   2   3      256.86      319.87     17.15 o 
  -7   2   3        1.19        1.74     10.45 o 
  -6   2   3     1617.49     1634.52     40.36 o 
  -5   2   3       51.67       88.27     12.41 o 
  -4   2   3     2134.76     2266.36     53.06 o 
  -3   2   3    15936.16    16956.21    203.17 o 
  -2   2   3    15926.79    16733.88    211.70 o 
  -1   2   3    13757.76    14724.48    209.84 o 
   0   2   3     2326.21     2465.12     33.63 o 
   1   2   3     5918.34     6249.51     79.36 o 
   2   2   3     1784.86     1808.23     67.27 o 
   3   2   3    19947.07    20960.75    357.27 o 
   4   2   3     4866.67     4622.62     71.58 o 
   5   2   3    36543.34    37298.29    674.69 o 
   6   2   3    14933.25    15870.98    416.62 o 
   7   2   3    15482.11    15163.69    336.85 o 
   8   2   3      249.36      206.54     18.64 o 
   9   2   3     3318.96     3278.58    105.64 o 
  10   2   3     2325.37     2430.75     92.48 o 
  11   2   3     3735.73     3666.36    303.97 o 
  12   2   3     3285.81     2951.03    140.14 o 
  13   2   3     1258.89     1383.74     97.87 o 
  14   2   3      317.37      331.72     70.67 o 
 -14   3   3      555.67      596.24     74.37 o 
 -13   3   3     1205.27     1280.89     74.11 o 
 -12   3   3      717.86      685.74     53.80 o 
 -11   3   3     1264.03     1198.34     62.18 o 
 -10   3   3     5460.38     5108.06    126.20 o 
  -9   3   3     5833.88     5486.89    104.73 o 
  -8   3   3     1401.30     1413.81    116.03 o 
  -7   3   3       53.57       22.87     13.86 o 
  -6   3   3      754.18      625.01     30.82 o 
  -5   3   3     3109.37     3474.03     71.44 o 
  -4   3   3      172.00      173.10     18.41 o 
  -3   3   3      106.43       89.74      8.38 o 
  -2   3   3      511.90      538.84     26.63 o 
  -1   3   3     2665.74     2477.91     32.87 o 
   0   3   3     2051.29     2053.81     36.98 o 
   1   3   3     4262.29     4400.54     59.55 o 
   2   3   3    32288.94    34959.90    494.16 o 
   3   3   3      738.16      772.22     26.45 o 
   4   3   3    40088.59    42041.45    493.56 o 
   5   3   3      192.42      299.09     25.68 o 
   6   3   3    11204.59    11219.72    263.71 o 
   7   3   3        4.13       10.05     10.28 o 
   8   3   3    13406.02    13090.79    201.78 o 
   9   3   3     3967.05     3752.65    103.06 o 
  10   3   3    24566.37    24638.16    517.21 o 
  11   3   3     1260.12     1050.89    109.87 o 
  12   3   3     9952.82     9951.78    432.29 o 
  13   3   3      448.89      435.51    115.62 o 
  14   3   3     3681.00     3722.18    205.93 o 
 -14   4   3     2079.76     2002.80    184.83 o 
 -13   4   3      883.66      884.64     64.10 o 
 -12   4   3     2036.24     2058.42     83.35 o 
 -11   4   3     1961.80     1908.83     75.73 o 
 -10   4   3     4787.68     5049.35    126.35 o 
  -9   4   3     6195.26     6083.34    157.48 o 
  -8   4   3    20089.40    20555.57    550.33 o 
  -7   4   3      928.77      811.44     25.33 o 
  -6   4   3     6674.52     6880.46    288.22 o 
  -5   4   3     3273.38     3099.85    115.98 o 
  -4   4   3     2551.48     2510.40     77.29 o 
  -3   4   3      429.71      422.29     24.25 o 
  -2   4   3    27794.53    29932.40    352.48 o 
  -1   4   3     5190.72     5505.84     82.57 o 
   0   4   3      741.26      846.19     18.59 o 
   1   4   3     5688.95     5876.25     78.50 o 
   2   4   3       82.48       60.87      6.86 o 
   3   4   3     2089.84     2333.53     39.13 o 
   4   4   3     9386.03     9973.98    186.19 o 
   5   4   3      739.65      863.80     28.91 o 
   6   4   3      104.54       77.58     18.23 o 
   7   4   3     2380.35     2323.22     58.58 o 
   8   4   3     9947.01     9597.43    158.84 o 
   9   4   3        0.76       -4.91     16.97 o 
  10   4   3      364.75      359.43     52.44 o 
  11   4   3      362.57      377.61     41.39 o 
  12   4   3      799.97      741.09    116.07 o 
  13   4   3      497.81      561.67     55.72 o 
  14   4   3        7.41       37.57     30.26 o 
 -14   5   3     1971.21     2009.00     90.36 o 
 -13   5   3      432.68      473.36     49.20 o 
 -12   5   3     6918.00     6901.57    227.13 o 
 -11   5   3      197.29      218.10     32.69 o 
 -10   5   3      360.22      376.97     47.08 o 
  -9   5   3     2510.47     2406.39    132.18 o 
  -8   5   3     3925.76     4040.22    134.01 o 
  -7   5   3     5731.12     5804.84    229.44 o 
  -6   5   3     3508.10     3455.77     65.30 o 
  -5   5   3      458.22      528.32     23.13 o 
  -4   5   3     6476.08     7454.89    102.67 o 
  -3   5   3     2720.79     2734.01     70.78 o 
  -2   5   3     1547.09     1572.15     30.62 o 
  -1   5   3     1933.31     1967.85     34.86 o 
   0   5   3    14866.36    15224.67    186.31 o 
   1   5   3     1599.50     1726.68     32.05 o 
   2   5   3        6.84       11.47      8.59 o 
   3   5   3      569.59      569.96     18.26 o 
   4   5   3       34.71       96.69      9.40 o 
   5   5   3      457.95      409.84     27.39 o 
   6   5   3    14539.79    14558.56    216.54 o 
   7   5   3      993.22      870.79     41.31 o 
   8   5   3    21084.54    21131.40    308.54 o 
   9   5   3     1091.83     1090.07     43.32 o 
  10   5   3      889.93      933.12     65.14 o 
  11   5   3      407.47      423.17     44.34 o 
  12   5   3     5814.59     5960.66    155.63 o 
  13   5   3     1086.60     1099.25     73.70 o 
  14   5   3     3473.85     3603.66    217.62 o 
 -14   6   3       54.99       67.32     45.80 o 
 -13   6   3       20.61        9.05     25.19 o 
 -12   6   3     1942.93     1839.04     79.05 o 
 -11   6   3      329.37      334.58     38.18 o 
 -10   6   3      293.33      296.26     50.02 o 
  -9   6   3      662.29      656.73     40.96 o 
  -8   6   3      526.84      564.82     42.49 o 
  -7   6   3        0.98        7.92      7.66 o 
  -6   6   3      213.37      251.32     15.59 o 
  -5   6   3      830.50      782.98     23.94 o 
  -4   6   3     1364.34     1759.38     36.86 o 
  -3   6   3     3648.08     3549.46     56.20 o 
  -2   6   3     2039.82     1935.15     35.56 o 
  -1   6   3      562.39      600.01     18.08 o 
   0   6   3    25161.88    26503.64    314.77 o 
   1   6   3     2120.54     2250.75     39.55 o 
   2   6   3    33607.40    34617.78    408.41 o 
   3   6   3     1147.89     1154.48     33.37 o 
   4   6   3    33601.73    33123.43    394.36 o 
   5   6   3      718.36      818.16     23.43 o 
   6   6   3    12961.18    11887.49    215.16 o 
   7   6   3     1180.40     1181.86     47.06 o 
   8   6   3     9086.99     9195.37    155.65 o 
   9   6   3        4.11       45.11     17.32 o 
  10   6   3     5974.13     5689.42    141.80 o 
  11   6   3      883.89      874.38     59.39 o 
  12   6   3     3615.06     3682.66    116.42 o 
  13   6   3      314.52      379.75     96.84 o 
  14   6   3      464.62      586.40     60.44 o 
 -14   7   3     3042.90     3063.25    142.01 o 
 -13   7   3      155.57      178.11     34.87 o 
 -12   7   3     1409.72     1415.57     73.71 o 
 -11   7   3        0.05      -19.58     19.58 o 
 -10   7   3      730.24      655.13     38.45 o 
  -9   7   3        1.74        9.18     14.03 o 
  -8   7   3     2869.17     2561.56     75.79 o 
  -7   7   3     1607.11     1552.53     80.70 o 
  -6   7   3      118.90      101.20     11.99 o 
  -5   7   3      847.39     1033.26     28.53 o 
  -4   7   3        4.79       70.01     26.08 o 
  -3   7   3     4224.53     4552.01     69.61 o 
  -2   7   3      593.16      702.21     21.15 o 
  -1   7   3      421.98      450.67     17.50 o 
   0   7   3     8176.59     8557.62    114.00 o 
   1   7   3     1828.02     1919.86     37.04 o 
   2   7   3     1790.05     1757.02     35.65 o 
   3   7   3    13811.80    13976.00    177.97 o 
   4   7   3    24628.14    25629.47    311.93 o 
   5   7   3    17196.61    17246.88    218.44 o 
   6   7   3     5273.24     5173.07     79.82 o 
   7   7   3     4100.54     3960.10     98.91 o 
   8   7   3     1212.75     1171.45     44.25 o 
   9   7   3    14549.53    14636.09    231.45 o 
  10   7   3    10463.18    10255.50    214.58 o 
  11   7   3     9181.09     9173.61    202.60 o 
  12   7   3     5764.03     5718.28    152.09 o 
  13   7   3     5646.47     5817.36    160.36 o 
  14   7   3     2992.53     3148.09    128.44 o 
 -14   8   3     1759.92     1827.74    140.37 o 
 -13   8   3     2613.57     2638.06    107.75 o 
 -12   8   3      599.73      589.28     51.23 o 
 -11   8   3      823.45      799.27     54.51 o 
 -10   8   3     8703.18     8382.47    153.69 o 
  -9   8   3     1676.16     1732.95     93.44 o 
  -8   8   3     6548.52     6491.86    161.82 o 
  -7   8   3     1180.32     1114.34     32.88 o 
  -6   8   3     3859.04     3833.32     66.94 o 
  -5   8   3     4097.93     3969.47     67.05 o 
  -4   8   3    10310.07     9958.55    135.46 o 
  -3   8   3       64.61      100.10     12.69 o 
  -2   8   3     2017.33     1718.62     36.59 o 
  -1   8   3        5.46        3.66      7.28 o 
   0   8   3     1130.47     1154.74     28.29 o 
   1   8   3       49.71       55.77      9.21 o 
   2   8   3       57.91      104.25     12.14 o 
   3   8   3      243.00      189.56     14.27 o 
   4   8   3      384.07      326.01     18.15 o 
   5   8   3     6629.36     6700.32     98.97 o 
   6   8   3        7.61       24.71      9.21 o 
   7   8   3     1411.99     1281.72     44.34 o 
   8   8   3      292.79      284.11     31.90 o 
   9   8   3      404.60      405.61     31.84 o 
  10   8   3       26.79       -4.40     22.26 o 
  11   8   3        0.69       -5.92     23.04 o 
  12   8   3        3.90       33.28     27.37 o 
  13   8   3      560.90      657.36     61.54 o 
 -14   9   3        4.20      -14.31     39.57 o 
 -13   9   3     4623.04     4644.40    172.87 o 
 -12   9   3      197.31      196.08     34.71 o 
 -11   9   3     5712.21     5739.83    160.98 o 
 -10   9   3      920.51      860.74     69.76 o 
  -9   9   3     2934.87     2720.21     93.42 o 
  -8   9   3      194.34      204.51     23.13 o 
  -7   9   3     1923.55     1866.79     44.37 o 
  -6   9   3     7356.71     7578.46    113.13 o 
  -5   9   3     5402.13     5250.53     83.92 o 
  -4   9   3      986.58      885.92     27.81 o 
  -3   9   3     1518.23     1483.41     35.17 o 
  -2   9   3     1504.08     1511.15     35.08 o 
  -1   9   3     3187.01     3284.43     57.01 o 
   0   9   3     1293.34     1385.82     33.20 o 
   1   9   3     3347.82     3191.40     62.84 o 
   2   9   3      293.44      373.19     19.17 o 
   3   9   3      498.57      539.62     28.02 o 
   4   9   3     5319.36     5690.07     88.59 o 
   5   9   3     3085.11     2956.48     59.19 o 
   6   9   3        5.90       -5.71      9.29 o 
   7   9   3     8935.17     8589.04    153.46 o 
   8   9   3      910.81      819.59     45.18 o 
   9   9   3     3344.88     3056.31    161.93 o 
  10   9   3     1217.07     1197.31     64.52 o 
  11   9   3     2375.38     2337.91     88.94 o 
  12   9   3       69.48       52.02     29.22 o 
  13   9   3     3521.66     3741.96    124.43 o 
 -13  10   3      300.92      380.49     61.64 o 
 -12  10   3      638.20      649.76     70.06 o 
 -11  10   3      930.78      991.51     78.93 o 
 -10  10   3     2109.03     2068.72     75.84 o 
  -9  10   3     1176.61     1173.08     48.56 o 
  -8  10   3       18.95       36.39     15.98 o 
  -7  10   3     6164.61     6257.31    117.10 o 
  -6  10   3     1521.41     1398.40     38.07 o 
  -5  10   3      126.95      158.50     15.31 o 
  -4  10   3     2961.55     2913.87     69.05 o 
  -3  10   3     3705.03     3677.96     64.77 o 
  -2  10   3     2664.63     2495.77     49.71 o 
  -1  10   3     1767.99     1568.32     37.49 o 
   0  10   3     4935.45     4901.67     78.27 o 
   1  10   3    25396.01    26467.04    360.15 o 
   2  10   3     6952.06     6888.15    102.71 o 
   3  10   3    18575.38    19208.93    245.18 o 
   4  10   3     6073.80     6016.17     94.28 o 
   5  10   3    11640.85    11264.12    155.62 o 
   6  10   3     4766.03     4567.98     93.42 o 
   7  10   3    13977.23    13645.87    216.28 o 
   8  10   3     2585.78     2530.16     69.47 o 
   9  10   3     4828.60     4488.36    126.55 o 
  10  10   3      129.79      132.90     29.68 o 
  11  10   3      966.27     1022.46     65.61 o 
  12  10   3      653.67      654.03     57.72 o 
  13  10   3       49.79       15.86     34.82 o 
 -13  11   3      230.76      235.56     53.94 o 
 -12  11   3      369.65      336.67     57.59 o 
 -11  11   3     1770.43     1664.45     73.27 o 
 -10  11   3        1.01       33.36     19.15 o 
  -9  11   3       19.75        7.78     16.50 o 
  -8  11   3     1515.75     1491.42     57.40 o 
  -7  11   3      358.82      426.07     30.84 o 
  -6  11   3      791.45      714.79     30.37 o 
  -5  11   3       53.85       93.19     16.59 o 
  -4  11   3      102.23      113.25     17.55 o 
  -3  11   3      166.13      158.90     15.52 o 
  -2  11   3     4932.49     5005.70     82.33 o 
  -1  11   3        2.34       21.50      9.67 o 
   0  11   3      421.45      379.16     21.25 o 
   1  11   3     2369.42     2432.49     56.59 o 
   2  11   3     2498.28     2577.81     62.83 o 
   3  11   3     7729.41     7419.34    111.91 o 
   4  11   3     3496.47     3581.02     66.78 o 
   5  11   3     6117.46     5967.81     96.77 o 
   6  11   3     1621.73     1508.56     50.25 o 
   7  11   3     5053.74     4629.55     98.91 o 
   8  11   3     3382.72     3384.85     83.83 o 
   9  11   3     7342.19     6976.98    137.02 o 
  10  11   3     4031.03     3975.66    126.64 o 
  11  11   3    13382.65    13626.68    277.20 o 
  12  11   3      423.24      501.31     52.37 o 
  13  11   3     4227.65     4534.95    145.69 o 
 -13  12   3     1192.51     1233.22     98.04 o 
 -12  12   3       65.62       96.51     39.41 o 
 -11  12   3     5418.37     5425.54    142.39 o 
 -10  12   3       21.30       50.29     25.59 o 
  -9  12   3     7174.94     7072.65    138.62 o 
  -8  12   3       55.57       76.92     19.64 o 
  -7  12   3     1156.67     1049.06     43.97 o 
  -6  12   3       36.23       63.43     14.91 o 
  -5  12   3     5673.07     5423.46     99.90 o 
  -4  12   3        2.58        6.04     10.44 o 
  -3  12   3     1930.62     1899.02     45.57 o 
  -2  12   3     7830.77     7535.40    114.26 o 
  -1  12   3      442.82      514.00     32.91 o 
   0  12   3     1355.56     1347.27     36.73 o 
   1  12   3      604.59      621.92     30.51 o 
   2  12   3      606.27      567.27     26.80 o 
   3  12   3      134.95      192.98     17.96 o 
   4  12   3     2363.76     2296.31     52.31 o 
   5  12   3     3113.99     2994.84     62.14 o 
   6  12   3     2766.82     2767.75     71.40 o 
   7  12   3        2.46       -5.46     15.59 o 
   8  12   3     1101.47     1129.19     50.51 o 
   9  12   3        2.46       -7.41     18.71 o 
  10  12   3      301.70      307.57     32.64 o 
  11  12   3      208.08      243.32     40.12 o 
  12  12   3      135.99      123.81     35.10 o 
 -12  13   3     5535.03     5646.15    192.73 o 
 -11  13   3      137.74      157.10     39.84 o 
 -10  13   3     2746.79     2805.61     95.96 o 
  -9  13   3      743.08      571.78     48.01 o 
  -8  13   3     4818.39     4475.01    100.78 o 
  -7  13   3      280.31      247.03     26.46 o 
  -6  13   3     2210.57     2096.02     52.31 o 
  -5  13   3     6028.58     6309.73    104.37 o 
  -4  13   3     5196.61     5299.63     91.43 o 
  -3  13   3     6206.65     5980.39     98.86 o 
  -2  13   3      253.24      239.27     19.63 o 
  -1  13   3      616.63      647.59     28.94 o 
   0  13   3     6066.61     6046.84     98.27 o 
   1  13   3     1062.65     1137.47     40.85 o 
   2  13   3     2589.69     2702.50     65.01 o 
   3  13   3     1073.06     1083.75     43.63 o 
   4  13   3      470.83      474.11     27.24 o 
   5  13   3     1043.11     1155.40     39.16 o 
   6  13   3     4710.16     4500.39     98.33 o 
   7  13   3     1728.97     1551.78     56.05 o 
   8  13   3     3048.12     2902.45     79.58 o 
   9  13   3     2191.88     2036.47     67.84 o 
  10  13   3     1305.04     1341.80     60.02 o 
  11  13   3       59.14       81.92     31.65 o 
  12  13   3     1535.22     1647.37     86.65 o 
 -12  14   3     1201.20     1335.36     99.73 o 
 -11  14   3       27.37       46.51     28.06 o 
 -10  14   3      233.87      229.31     36.14 o 
  -9  14   3      319.53      301.06     39.69 o 
  -8  14   3     3543.56     3493.19    103.90 o 
  -7  14   3       24.69       39.01     18.89 o 
  -6  14   3      461.85      389.26     26.44 o 
  -5  14   3      584.97      564.49     31.04 o 
  -4  14   3     1163.45     1077.60     38.15 o 
  -3  14   3     3168.29     3301.58     67.80 o 
  -2  14   3      773.68      817.14     33.79 o 
  -1  14   3     4668.82     4593.28    101.70 o 
   0  14   3       75.40      104.06     16.38 o 
   1  14   3     7354.45     7379.30    129.55 o 
   2  14   3     9006.65     8897.11    135.44 o 
   3  14   3     7127.65     7097.25    114.59 o 
   4  14   3     3796.04     3745.60     74.85 o 
   5  14   3     6420.33     6422.65    108.92 o 
   6  14   3     1027.07     1010.62     47.62 o 
   7  14   3     5144.25     5129.04    112.25 o 
   8  14   3     4100.75     4014.46     98.70 o 
   9  14   3     4049.38     3888.56     99.11 o 
  10  14   3      748.65      864.96     51.55 o 
  11  14   3      536.32      623.89     56.57 o 
  12  14   3      131.35       93.17     34.59 o 
 -11  15   3       68.32       91.38     32.91 o 
 -10  15   3      270.51      260.41     39.28 o 
  -9  15   3      111.57       97.78     32.04 o 
  -8  15   3      864.40      811.47     56.16 o 
  -7  15   3     2168.07     2267.89     82.53 o 
  -6  15   3       95.34      108.13     18.31 o 
  -5  15   3      125.23      135.61     20.26 o 
  -4  15   3     2786.78     2740.90     63.25 o 
  -3  15   3       30.89       58.15     16.03 o 
  -2  15   3      134.04      104.74     17.60 o 
  -1  15   3     8254.82     8398.11    130.86 o 
   0  15   3       17.55       32.68     14.14 o 
   1  15   3     2159.50     2086.20     59.55 o 
   2  15   3     1104.95     1019.24     38.21 o 
   3  15   3      620.03      610.60     32.20 o 
   4  15   3     1888.34     1740.36     49.26 o 
   5  15   3      138.16      128.38     19.78 o 
   6  15   3     5127.72     5040.71    110.62 o 
   7  15   3      319.81      327.17     32.94 o 
   8  15   3     5641.12     5235.36    117.66 o 
   9  15   3      851.55      906.09     51.91 o 
  10  15   3     9228.41     9107.51    178.18 o 
  11  15   3       58.19       46.01     30.72 o 
 -11  16   3      572.87      646.56     59.33 o 
 -10  16   3     3867.71     4032.30    123.91 o 
  -9  16   3      302.85      271.40     76.50 o 
  -8  16   3      440.81      487.91     46.58 o 
  -7  16   3     1791.27     1767.12     74.75 o 
  -6  16   3     4385.69     4360.16    118.78 o 
  -5  16   3      735.36      767.74     43.35 o 
  -4  16   3     1221.41     1190.27     43.15 o 
  -3  16   3      870.54      947.89     38.93 o 
  -2  16   3       79.49       87.07     17.82 o 
  -1  16   3     6680.90     6653.35    112.97 o 
   0  16   3     3183.66     3156.00     68.90 o 
   1  16   3        9.94       -0.23     12.79 o 
   2  16   3      422.47      371.62     27.42 o 
   3  16   3      255.17      240.16     23.76 o 
   4  16   3     1177.48     1235.70     44.78 o 
   5  16   3     2149.94     2259.85     79.37 o 
   6  16   3     4600.55     4597.43    106.11 o 
   7  16   3      466.61      492.54     40.24 o 
   8  16   3       76.22       95.75     24.34 o 
   9  16   3      356.79      367.02     36.04 o 
  10  16   3      294.93      266.35     35.74 o 
  11  16   3       67.05       88.14     33.72 o 
 -10  17   3       14.20      -19.29     30.30 o 
  -9  17   3     1668.23     1769.48     82.37 o 
  -8  17   3      629.65      686.14     55.65 o 
  -7  17   3      845.02      865.01     59.00 o 
  -6  17   3      111.84      113.28     29.21 o 
  -5  17   3     2204.76     2332.09     70.54 o 
  -4  17   3      516.96      535.69     37.96 o 
  -3  17   3     7613.59     7576.51    126.77 o 
  -2  17   3      210.37      242.76     24.60 o 
  -1  17   3     1698.71     1650.86     50.99 o 
   0  17   3      592.47      572.54     33.62 o 
   1  17   3      832.12      842.33     43.85 o 
   2  17   3     1356.60     1361.24     47.51 o 
   3  17   3     3426.97     3420.25     84.90 o 
   4  17   3      253.25      214.19     24.26 o 
   5  17   3     1772.97     1759.60     63.19 o 
   6  17   3       30.29       59.75     24.43 o 
   7  17   3     1109.75     1015.32     54.27 o 
   8  17   3     1509.70     1599.92     66.32 o 
   9  17   3      307.80      370.93     38.61 o 
  10  17   3      442.68      445.53     43.29 o 
 -10  18   3      577.70      654.39     60.61 o 
  -9  18   3      691.97      768.84     62.81 o 
  -8  18   3     1125.28     1136.93     70.67 o 
  -7  18   3     2237.96     2335.48     89.60 o 
  -6  18   3      129.01       99.22     29.94 o 
  -5  18   3       14.30       20.60     20.34 o 
  -4  18   3      234.58      208.05     28.65 o 
  -3  18   3     1822.39     1862.74     62.68 o 
  -2  18   3      928.10      895.35     41.23 o 
  -1  18   3      309.93      362.56     29.05 o 
   0  18   3     1347.25     1338.21     48.12 o 
   1  18   3      114.16       63.78     21.40 o 
   2  18   3     6789.29     6603.78    117.76 o 
   3  18   3     1816.59     1796.04     55.40 o 
   4  18   3     8627.09     8914.50    147.26 o 
   5  18   3      383.94      423.62     37.44 o 
   6  18   3     3816.78     3794.60    115.15 o 
   7  18   3      243.13      292.04     39.58 o 
   8  18   3     3567.79     3845.04    103.93 o 
   9  18   3      234.01      275.32     38.75 o 
  -9  19   3       17.36       24.42     30.53 o 
  -8  19   3     2976.43     3177.76    120.85 o 
  -7  19   3       67.42       93.77     29.14 o 
  -6  19   3     2836.11     2714.28    179.95 o 
  -5  19   3        0.39        8.60     22.78 o 
  -4  19   3      895.37      862.92     49.44 o 
  -3  19   3      483.09      467.28     42.17 o 
  -2  19   3     4194.84     4230.88    100.83 o 
  -1  19   3     1052.75      985.45     44.59 o 
   0  19   3     1124.80     1090.22     46.13 o 
   1  19   3     2412.01     2328.52     71.16 o 
   2  19   3      735.48      798.71     41.64 o 
   3  19   3      986.64      905.28     44.30 o 
   4  19   3      304.87      339.04     31.49 o 
   5  19   3     3090.22     3078.45     87.99 o 
   6  19   3      235.62      232.66     46.08 o 
   7  19   3     4404.92     4330.71    121.58 o 
   8  19   3        6.41        6.50     26.65 o 
   9  19   3     2250.47     2256.63    106.10 o 
  -8  20   3     1216.97     1193.71     76.31 o 
  -7  20   3       13.70      -11.65     25.51 o 
  -6  20   3     2750.14     2933.41    104.26 o 
  -5  20   3     2228.72     2203.62     86.72 o 
  -4  20   3     1732.59     1703.56     66.76 o 
  -3  20   3      377.57      347.20     35.67 o 
  -2  20   3      664.44      728.30     46.99 o 
  -1  20   3     1227.68     1230.58     56.56 o 
   0  20   3       31.51       69.58     19.99 o 
   1  20   3     1074.30     1023.98     52.80 o 
   2  20   3      234.47      259.38     30.65 o 
   3  20   3      587.43      622.47     42.50 o 
   4  20   3      117.38      139.56     26.67 o 
   5  20   3     4792.05     4887.49    129.38 o 
   6  20   3       17.68       12.94     24.86 o 
   7  20   3     1208.32     1358.96     73.19 o 
   8  20   3       11.98       17.29     33.07 o 
  -7  21   3      149.06       93.01     36.90 o 
  -6  21   3     1536.80     1536.71     96.82 o 
  -5  21   3      335.67      380.09     49.84 o 
  -4  21   3     3088.60     3185.45     99.01 o 
  -3  21   3      384.49      422.37     43.39 o 
  -2  21   3     1563.09     1467.72     69.92 o 
  -1  21   3      670.96      670.67     51.05 o 
   0  21   3     2008.14     2094.66     78.76 o 
   1  21   3     1363.91     1362.94     67.63 o 
   2  21   3      303.83      287.47     32.29 o 
   3  21   3      498.17      601.72     42.76 o 
   4  21   3     1603.89     1703.60     74.89 o 
   5  21   3        2.79      -11.86     27.15 o 
   6  21   3      873.08      946.48     63.35 o 
   7  21   3      160.00      167.45     43.64 o 
  -6  22   3     1143.14     1104.76     83.33 o 
  -5  22   3      226.65      246.21     50.43 o 
  -4  22   3       23.77       14.17     25.55 o 
  -3  22   3      211.46      236.76     37.43 o 
  -2  22   3      578.63      590.46     50.48 o 
  -1  22   3       32.61       44.16     25.98 o 
   0  22   3      387.36      414.78     43.04 o 
   1  22   3     2445.38     2487.68     87.88 o 
   2  22   3       10.17        8.38     25.85 o 
   3  22   3     2228.77     2219.75     73.08 o 
   4  22   3     1475.96     1627.13     76.55 o 
   5  22   3     1069.32     1070.32     67.98 o 
   6  22   3      320.16      301.67     55.06 o 
  -5  23   3     1548.02     1625.65     98.36 o 
  -4  23   3        3.83       35.46     30.03 o 
  -3  23   3     5148.00     5378.35    139.41 o 
  -2  23   3       42.43       30.12     29.45 o 
  -1  23   3      703.85      718.71     56.66 o 
   0  23   3     1826.52     1693.45     78.72 o 
   1  23   3      387.82      401.27     45.38 o 
   2  23   3      475.49      495.22     48.80 o 
   3  23   3      751.23      848.51     61.78 o 
   4  23   3       40.66        9.70     45.89 o 
   5  23   3      176.58      168.08     45.44 o 
  -3  24   3      328.12      417.97     47.07 o 
  -2  24   3      261.74      190.62     38.35 o 
  -1  24   3        2.11        1.37     28.34 o 
   0  24   3     1380.75     1442.67     97.48 o 
   1  24   3       33.90       38.00     30.29 o 
   2  24   3      889.45      871.73     67.41 o 
 -14   0   4      882.17      741.80    448.19 o 
 -12   0   4       37.81       32.63     28.85 o 
 -10   0   4     2397.79     2354.51    107.89 o 
  -8   0   4        0.56        6.10     11.97 o 
  -6   0   4     3061.60     2919.36     71.53 o 
  -4   0   4     6324.09     6229.33    157.02 o 
  -2   0   4    87797.99    93981.73   3149.02 o 
   0   0   4    37056.41    38973.17    636.65 o 
   2   0   4     5890.44     5559.20    155.08 o 
   4   0   4    10139.31     9718.86    326.98 o 
   6   0   4     6578.25     7028.64    153.95 o 
   8   0   4    15426.76    14328.47   1515.96 o 
  10   0   4      142.18      141.57    125.37 o 
  12   0   4       58.20       32.22     54.29 o 
  14   0   4      524.98      409.54    164.21 o 
 -15   1   4      861.29      817.03     70.82 o 
 -14   1   4     4988.31     5502.37    223.20 o 
 -13   1   4      212.71      225.17     41.05 o 
 -12   1   4     6372.57     6676.17    175.74 o 
 -11   1   4      533.26      489.11     46.03 o 
 -10   1   4    29576.39    30142.76    498.98 o 
  -9   1   4      238.51      202.54     19.40 o 
  -8   1   4    28633.42    28371.81    347.61 o 
  -7   1   4     4400.47     4782.36     74.76 o 
  -6   1   4    62040.45    62338.01    727.46 o 
  -5   1   4     3432.90     3114.35     50.82 o 
  -4   1   4    55941.80    56010.17    827.12 o 
  -3   1   4     9262.09    10033.93    125.73 o 
  -2   1   4    95795.36    99150.37   1348.96 o 
  -1   1   4     3912.83     4298.87     57.05 o 
   0   1   4    52473.38    56630.24    650.10 o 
   1   1   4     3521.00     3646.90     76.50 o 
   2   1   4    31274.52    33048.44    469.14 o 
   3   1   4     9145.29    10259.02    291.65 o 
   4   1   4    14361.22    15318.53    326.46 o 
   5   1   4      319.60      505.75     43.29 o 
   6   1   4     1073.93     1127.81     77.82 o 
   7   1   4     1205.67     1196.96     88.48 o 
   8   1   4       85.20      120.70     60.49 o 
   9   1   4        6.15       -8.95     19.84 o 
  10   1   4      977.76      629.65    207.72 o 
  11   1   4     2995.79     3243.11    181.50 o 
  12   1   4      318.33      284.66    118.49 o 
  13   1   4        5.28       11.61     32.13 o 
  14   1   4        9.10       47.96     33.37 o 
 -14   2   4       42.00       24.25     31.02 o 
 -13   2   4        0.21       12.13     24.05 o 
 -12   2   4      117.35      101.98     26.15 o 
 -11   2   4      684.79      686.44     50.62 o 
 -10   2   4      342.15      323.96     36.98 o 
  -9   2   4     1756.65     1627.37     47.07 o 
  -8   2   4     4975.80     4663.09     75.77 o 
  -7   2   4     2296.95     2121.39     42.51 o 
  -6   2   4    27155.99    27438.82    331.50 o 
  -5   2   4     4174.72     3934.67     82.78 o 
  -4   2   4    45417.40    45846.61    533.06 o 
  -3   2   4    19399.47    20463.89    243.77 o 
  -2   2   4   122461.94   125137.40   1422.71 o 
  -1   2   4    27755.55    29164.57    375.05 o 
   0   2   4    17774.79    19633.62    246.93 o 
   1   2   4    53634.32    58523.89    729.97 o 
   2   2   4   222833.25   219288.84   2795.10 o 
   3   2   4    17503.38    18095.23    245.40 o 
   4   2   4    80188.79    82218.85    945.37 o 
   5   2   4    56718.34    58607.95    683.19 o 
   6   2   4    43115.93    42562.57    569.84 o 
   7   2   4     5288.38     5052.87    150.67 o 
   8   2   4     5748.29     5412.95    185.22 o 
   9   2   4     7636.99     6594.11    575.73 o 
  10   2   4    11029.65    10211.08    709.98 o 
  11   2   4     3508.92     3299.33    280.11 o 
  12   2   4     5142.31     4719.48    279.88 o 
  13   2   4      348.27      350.61     68.02 o 
  14   2   4      502.71      477.99     96.42 o 
 -14   3   4       11.50       13.14     25.28 o 
 -13   3   4     8278.62     8738.03    287.75 o 
 -12   3   4     4695.56     4538.51    308.53 o 
 -11   3   4     9970.02     9930.21    374.54 o 
 -10   3   4     1044.33     1013.82    106.08 o 
  -9   3   4    24772.06    24817.03    357.19 o 
  -8   3   4     7266.11     7439.37    155.55 o 
  -7   3   4    50682.56    51221.30    640.65 o 
  -6   3   4    12123.91    11869.81    197.81 o 
  -5   3   4    27348.87    26990.31    323.75 o 
  -4   3   4    10392.04    10559.48    135.05 o 
  -3   3   4   126136.15   130598.02   1583.12 o 
  -2   3   4    38641.44    40733.36    473.34 o 
  -1   3   4    57221.48    60397.14    766.99 o 
   0   3   4    40547.22    43547.53    564.25 o 
   1   3   4    38738.38    40771.28    472.66 o 
   2   3   4    39344.86    41679.54    483.19 o 
   3   3   4     1044.88      917.01     48.56 o 
   4   3   4       93.54       81.89     12.59 o 
   5   3   4     5183.03     5658.74     95.92 o 
   6   3   4      193.42      164.73     28.08 o 
   7   3   4     1128.19     1161.63     37.65 o 
   8   3   4      310.65      314.49     24.30 o 
   9   3   4       12.80       21.08     19.66 o 
  10   3   4      375.82      388.63     83.92 o 
  11   3   4      982.91      931.17     68.21 o 
  12   3   4      209.22      344.15    123.15 o 
  13   3   4       19.36       61.47     30.31 o 
  14   3   4       20.40        1.66     30.13 o 
 -14   4   4       35.16       30.94     29.53 o 
 -13   4   4     1380.90     1384.78    144.40 o 
 -12   4   4      407.97      392.15     56.60 o 
 -11   4   4       98.30       64.30     26.32 o 
 -10   4   4        3.07       19.63     13.60 o 
  -9   4   4      401.93      390.43     39.76 o 
  -8   4   4      772.43      773.04     59.25 o 
  -7   4   4       16.76       -2.48     11.75 o 
  -6   4   4      113.45      122.77     18.48 o 
  -5   4   4    30969.63    32816.16    478.51 o 
  -4   4   4     1641.08     1666.01     42.93 o 
  -3   4   4     2107.96     2041.10     37.92 o 
  -2   4   4     8873.19     9597.67    121.17 o 
  -1   4   4    55810.53    59105.20    629.19 o 
   0   4   4    10139.91    11034.15    136.66 o 
   1   4   4    51315.10    53488.32    617.82 o 
   2   4   4      355.12      317.64     13.15 o 
   3   4   4    12751.71    12722.54    159.62 o 
   4   4   4      196.44      191.80     17.94 o 
   5   4   4     7369.44     7189.44    158.55 o 
   6   4   4        3.11       10.02      9.91 o 
   7   4   4     8020.13     8024.18    134.71 o 
   8   4   4      185.68      141.91     18.67 o 
   9   4   4     5942.14     5681.86    225.40 o 
  10   4   4       64.75       77.43     25.61 o 
  11   4   4       53.06       54.58     25.78 o 
  12   4   4      409.56      387.69     62.56 o 
  13   4   4       14.38        2.32     29.20 o 
  14   4   4      110.25       78.34     35.24 o 
 -14   5   4     1233.22     1303.70     99.23 o 
 -13   5   4     4400.60     4539.06    143.43 o 
 -12   5   4       24.16       22.64     23.21 o 
 -11   5   4     7609.38     7543.86    388.50 o 
 -10   5   4     1322.98     1306.65     47.95 o 
  -9   5   4    30758.27    30584.26    542.39 o 
  -8   5   4     4732.99     4693.90    164.98 o 
  -7   5   4    23591.33    24617.26    478.39 o 
  -6   5   4       80.65       81.11     10.74 o 
  -5   5   4    84149.15    89317.89   1028.78 o 
  -4   5   4      519.37      493.19     18.42 o 
  -3   5   4    52264.36    52995.11    615.11 o 
  -2   5   4     4757.42     5279.30     73.48 o 
  -1   5   4    13424.61    13694.70    168.84 o 
   0   5   4     2304.02     2599.39     41.45 o 
   1   5   4    17095.86    17854.73    216.47 o 
   2   5   4     7757.61     7955.86    105.55 o 
   3   5   4    49046.00    50581.36    589.77 o 
   4   5   4      467.61      427.61     17.08 o 
   5   5   4      381.40      387.39     27.76 o 
   6   5   4     1846.12     1675.40     45.74 o 
   7   5   4        3.43       14.69     14.25 o 
   8   5   4      870.83      832.21     36.90 o 
   9   5   4     1471.33     1479.28     88.39 o 
  10   5   4     1283.82     1246.02     74.19 o 
  11   5   4      194.08      219.15     43.52 o 
  12   5   4      718.83      779.88     61.97 o 
  13   5   4      189.50       85.92     58.55 o 
  14   5   4      464.19      502.29     56.45 o 
 -14   6   4       97.41      174.00     48.59 o 
 -13   6   4       52.51       64.86     47.92 o 
 -12   6   4      703.15      657.04     53.91 o 
 -11   6   4        9.06      -13.98     19.40 o 
 -10   6   4      145.97      144.67     22.53 o 
  -9   6   4     1856.79     1821.87     77.23 o 
  -8   6   4      392.83      465.70     55.94 o 
  -7   6   4    12532.28    12579.50    213.30 o 
  -6   6   4      444.14      406.72     19.78 o 
  -5   6   4    10374.43    10157.33    198.88 o 
  -4   6   4      702.95      827.90     26.72 o 
  -3   6   4    49285.33    51206.70    597.79 o 
  -2   6   4     7454.88     7921.11    105.57 o 
  -1   6   4   117566.88   120703.16   1379.01 o 
   0   6   4       99.79       82.37     13.70 o 
   1   6   4    92990.49    96246.76   1102.82 o 
   2   6   4     9130.36     9444.56    124.43 o 
   3   6   4    83028.02    85585.12    986.95 o 
   4   6   4      814.32      751.58     22.90 o 
   5   6   4    83503.34    82949.95    959.02 o 
   6   6   4       11.07        9.77     12.89 o 
   7   6   4    26676.45    26603.47    375.43 o 
   8   6   4     1670.12     1620.40     88.72 o 
   9   6   4    16036.81    15365.74    239.37 o 
  10   6   4      255.78      280.34     35.55 o 
  11   6   4     5027.52     5075.76    237.63 o 
  12   6   4        0.71      -23.22     23.22 o 
  13   6   4     2501.45     2460.01    139.07 o 
  14   6   4        0.26       12.16     27.13 o 
 -14   7   4     4206.09     4177.27    166.08 o 
 -13   7   4     3750.78     3729.33    231.20 o 
 -12   7   4     6382.40     6518.84    161.92 o 
 -11   7   4     6586.89     6517.02    259.60 o 
 -10   7   4    11346.71    10987.56    214.59 o 
  -9   7   4    12031.68    11490.53    363.40 o 
  -8   7   4    27257.89    27646.00    391.97 o 
  -7   7   4    31298.26    32016.50    390.22 o 
  -6   7   4    21941.42    21554.80    269.49 o 
  -5   7   4    43883.18    45062.62    533.37 o 
  -4   7   4    11487.94    11496.44    151.59 o 
  -3   7   4    11118.43    11571.08    150.07 o 
  -2   7   4    37038.79    39772.88    467.78 o 
  -1   7   4    48763.72    51839.09    604.11 o 
   0   7   4    11995.63    11608.55    149.23 o 
   1   7   4    24936.92    26035.68    313.73 o 
   2   7   4     4622.03     4525.26     69.39 o 
   3   7   4       23.80       40.11      8.95 o 
   4   7   4     2703.50     3075.78     60.97 o 
   5   7   4      625.00      529.65     27.22 o 
   6   7   4     2465.51     2497.61     47.49 o 
   7   7   4     1213.34     1162.65     50.31 o 
   8   7   4      229.93      192.34     24.67 o 
   9   7   4      573.47      604.46     36.79 o 
  10   7   4      863.32      875.72     57.46 o 
  11   7   4      314.12      347.45     44.20 o 
  12   7   4       28.99       10.76     25.88 o 
  13   7   4      106.18       94.80     43.87 o 
 -14   8   4       91.10       50.05     39.27 o 
 -13   8   4       17.20       24.30     42.88 o 
 -12   8   4      280.36      240.14     36.89 o 
 -11   8   4     1229.87     1204.80    134.22 o 
 -10   8   4      725.73      595.75    105.53 o 
  -9   8   4     2283.91     2098.84    101.75 o 
  -8   8   4      325.33      322.85     28.88 o 
  -7   8   4      574.20      649.86     27.13 o 
  -6   8   4     3134.31     3337.96     61.13 o 
  -5   8   4     2599.81     2552.41     66.28 o 
  -4   8   4    18137.27    18923.16    237.56 o 
  -3   8   4     2419.70     2586.31     47.74 o 
  -2   8   4    14335.00    13797.84    177.69 o 
  -1   8   4      597.96      552.30     20.41 o 
   0   8   4    24828.98    25223.32    306.28 o 
   1   8   4      828.66      747.70     27.95 o 
   2   8   4    14741.51    14481.50    185.82 o 
   3   8   4     6554.98     6666.10     97.29 o 
   4   8   4    18118.30    18400.65    232.07 o 
   5   8   4      292.63      333.08     18.47 o 
   6   8   4     9672.00     9648.13    157.42 o 
   7   8   4     3919.33     3881.60     83.84 o 
   8   8   4     3309.06     3068.22     90.06 o 
   9   8   4        8.57       26.11     16.88 o 
  10   8   4     1553.50     1566.33     69.62 o 
  11   8   4       35.85       -2.70     22.43 o 
  12   8   4     1746.90     1685.28     81.47 o 
  13   8   4      808.94      841.04     66.54 o 
 -14   9   4     1150.95     1325.30    102.64 o 
 -13   9   4      263.95      320.07     56.62 o 
 -12   9   4     3691.51     3690.04    149.85 o 
 -11   9   4     4391.71     4283.55    152.31 o 
 -10   9   4     7304.84     6648.39    204.15 o 
  -9   9   4     2210.40     2231.76     72.72 o 
  -8   9   4    13029.69    12707.79    203.96 o 
  -7   9   4     4107.70     4121.93     73.71 o 
  -6   9   4     8728.51     8875.82    128.12 o 
  -5   9   4     5321.25     5382.48     85.88 o 
  -4   9   4    40201.51    40282.77    529.63 o 
  -3   9   4     6479.12     6366.16     94.78 o 
  -2   9   4    32983.88    33640.31    403.49 o 
  -1   9   4       10.64       69.05     11.18 o 
   0   9   4    17594.56    18713.95    234.33 o 
   1   9   4       94.80      139.00     12.81 o 
   2   9   4    14297.72    14005.58    182.89 o 
   3   9   4       96.67      106.80     12.01 o 
   4   9   4    16316.51    16083.03    207.85 o 
   5   9   4      612.18      627.38     25.21 o 
   6   9   4        6.90       21.21     29.57 o 
   7   9   4     3015.02     2873.92     71.34 o 
   8   9   4     1468.17     1449.26     50.88 o 
   9   9   4     2647.95     2487.10     70.25 o 
  10   9   4     1436.30     1499.58     72.15 o 
  11   9   4      262.70      243.89     37.92 o 
  12   9   4        9.31       38.10     28.32 o 
  13   9   4      677.04      740.09     63.61 o 
 -13  10   4      429.29      436.73     64.66 o 
 -12  10   4        8.85      -25.41     30.52 o 
 -11  10   4      597.81      603.16     64.01 o 
 -10  10   4     1692.72     1640.05     58.15 o 
  -9  10   4      309.88      334.38     39.07 o 
  -8  10   4      489.61      508.40     33.35 o 
  -7  10   4     4319.77     4412.82     78.92 o 
  -6  10   4    12611.89    12352.72    169.91 o 
  -5  10   4     1327.72     1274.10     35.23 o 
  -4  10   4    34801.70    35778.60    433.05 o 
  -3  10   4    10749.39    10868.85    148.85 o 
  -2  10   4    33851.06    34568.51    417.54 o 
  -1  10   4     2285.13     2332.32     47.13 o 
   0  10   4    52859.11    54022.38    637.06 o 
   1  10   4    10222.70    11042.63    150.07 o 
   2  10   4    68265.30    69172.38    810.58 o 
   3  10   4     2847.11     2714.13     54.00 o 
   4  10   4    39659.24    39010.88    470.62 o 
   5  10   4     2783.30     2885.22     57.33 o 
   6  10   4    20496.74    20024.89    294.98 o 
   7  10   4     1111.40      901.62     41.64 o 
   8  10   4    10166.19    10164.50    175.65 o 
   9  10   4     1028.18     1019.40     94.32 o 
  10  10   4     4924.07     4976.45    133.61 o 
  11  10   4      253.23      259.94     39.81 o 
  12  10   4     1268.49     1286.62     94.65 o 
  13  10   4      391.41      412.48     51.47 o 
 -13  11   4     1230.62     1241.41     98.36 o 
 -12  11   4     6657.83     6677.32    210.13 o 
 -11  11   4     6958.40     7238.59    169.93 o 
 -10  11   4    13083.95    13136.61    254.50 o 
  -9  11   4     1507.14     1564.42     55.36 o 
  -8  11   4    23141.09    23098.31    341.14 o 
  -7  11   4     7727.35     7849.80    140.05 o 
  -6  11   4    36283.78    35965.44    440.55 o 
  -5  11   4     6664.93     6539.91    112.49 o 
  -4  11   4    18166.37    18233.10    236.90 o 
  -3  11   4     3689.04     3478.65     64.02 o 
  -2  11   4    37833.38    39199.27    472.04 o 
  -1  11   4     3688.03     3455.88     63.10 o 
   0  11   4    20681.16    20298.36    257.77 o 
   1  11   4     7103.94     7126.81    107.00 o 
   2  11   4     6062.16     6276.98     98.08 o 
   3  11   4      104.86      109.55     14.29 o 
   4  11   4      114.14      136.40     15.65 o 
   5  11   4      576.41      593.92     27.52 o 
   6  11   4     1121.17      949.75     42.20 o 
   7  11   4      366.90      388.08     31.70 o 
   8  11   4      142.38      100.46     21.31 o 
   9  11   4       54.03        6.40     18.73 o 
  10  11   4     2276.59     2360.07     91.03 o 
  11  11   4       73.19       69.22     29.43 o 
  12  11   4      792.24      744.06     63.26 o 
 -13  12   4        8.13       47.65     38.08 o 
 -12  12   4      253.76      262.33     52.51 o 
 -11  12   4     1257.15     1282.94     69.38 o 
 -10  12   4     2627.43     2704.67    136.12 o 
  -9  12   4      912.68      873.90     55.34 o 
  -8  12   4      671.98      718.06     40.00 o 
  -7  12   4     1809.83     1737.76     54.78 o 
  -6  12   4      413.29      475.99     26.73 o 
  -5  12   4     3508.39     3366.27     67.10 o 
  -4  12   4        2.33       -1.40      9.99 o 
  -3  12   4    14203.78    14340.62    193.35 o 
  -2  12   4     6464.21     6512.20    102.34 o 
  -1  12   4    14849.52    14818.41    197.70 o 
   0  12   4    11899.78    12080.96    165.95 o 
   1  12   4     4354.57     4073.91     72.61 o 
   2  12   4      461.91      429.62     23.80 o 
   3  12   4    16943.99    16783.53    222.98 o 
   4  12   4     6686.66     6963.73    110.35 o 
   5  12   4     7543.86     7270.03    114.42 o 
   6  12   4     5050.79     4901.40    102.27 o 
   7  12   4     8403.03     8350.97    152.10 o 
   8  12   4      340.61      344.26     32.21 o 
   9  12   4     2003.04     1972.95     65.83 o 
  10  12   4     1083.42     1112.67     59.12 o 
  11  12   4      995.99     1069.59     69.31 o 
  12  12   4       86.15       44.04     30.58 o 
 -12  13   4     1445.88     1520.11    103.45 o 
 -11  13   4      539.26      610.17     52.55 o 
 -10  13   4     3208.40     3136.31    101.32 o 
  -9  13   4     5230.78     5203.97    134.33 o 
  -8  13   4     1164.66     1062.07     59.00 o 
  -7  13   4     5024.44     4773.39    121.00 o 
  -6  13   4     7964.63     7936.16    125.33 o 
  -5  13   4    12063.54    12337.00    175.09 o 
  -4  13   4    19006.44    19190.69    252.60 o 
  -3  13   4    12430.75    12198.32    171.62 o 
  -2  13   4     4362.92     4178.15     76.16 o 
  -1  13   4    13909.57    14063.78    191.72 o 
   0  13   4      688.36      685.31     29.41 o 
   1  13   4     2474.09     2428.19     53.47 o 
   2  13   4      713.54      667.45     29.89 o 
   3  13   4    18283.50    18424.38    243.95 o 
   4  13   4        6.94       -6.38     15.65 o 
   5  13   4     3103.71     3019.96     64.41 o 
   6  13   4      572.02      555.51     37.09 o 
   7  13   4     1506.75     1571.14     56.76 o 
   8  13   4     4994.13     4622.96    105.61 o 
   9  13   4     1087.24     1152.60     55.30 o 
  10  13   4       19.11       45.31     21.40 o 
  11  13   4     1351.44     1347.99     76.91 o 
  12  13   4       35.76       48.97     31.50 o 
 -12  14   4       29.09       54.59     40.10 o 
 -11  14   4      106.78      108.65     33.06 o 
 -10  14   4      502.17      539.30     51.02 o 
  -9  14   4      196.74      224.22     34.35 o 
  -8  14   4      118.15      108.10     28.45 o 
  -7  14   4     2090.22     2248.74     79.40 o 
  -6  14   4     2701.12     2591.21     69.49 o 
  -5  14   4     7451.40     7551.02    127.55 o 
  -4  14   4     5620.88     5622.16     97.29 o 
  -3  14   4    15240.07    15074.12    207.23 o 
  -2  14   4     8250.59     8102.02    125.81 o 
  -1  14   4     3816.15     3602.14     83.47 o 
   0  14   4     3819.60     3696.61     71.91 o 
   1  14   4    35102.16    35415.02    438.46 o 
   2  14   4    19285.63    19354.62    283.41 o 
   3  14   4    12492.60    12571.23    179.32 o 
   4  14   4     6304.82     6217.31    105.52 o 
   5  14   4     5083.31     5073.25     92.66 o 
   6  14   4     7462.28     7217.10    138.05 o 
   7  14   4     8377.81     8229.74    155.04 o 
   8  14   4     3061.28     2986.54     83.14 o 
   9  14   4     5265.39     5425.45    121.67 o 
  10  14   4      456.63      481.13     56.46 o 
  11  14   4      282.25      324.94     68.24 o 
 -11  15   4     9756.98     9932.04    223.02 o 
 -10  15   4      328.34      289.41     40.46 o 
  -9  15   4    15216.79    15594.88    300.20 o 
  -8  15   4      253.68      277.36     37.89 o 
  -7  15   4    24317.94    25148.53    433.28 o 
  -6  15   4       31.95       50.19     19.01 o 
  -5  15   4    17785.45    17864.04    271.08 o 
  -4  15   4     3288.96     3079.54     67.64 o 
  -3  15   4    14815.37    14285.98    200.84 o 
  -2  15   4        1.60       14.29     13.55 o 
  -1  15   4    11498.07    11304.17    164.89 o 
   0  15   4      155.87      208.47     21.44 o 
   1  15   4    10820.77    10612.66    157.33 o 
   2  15   4       84.04       83.68     16.97 o 
   3  15   4      138.10      133.84     19.45 o 
   4  15   4     1755.50     1743.55     58.88 o 
   5  15   4      217.16      234.64     23.10 o 
   6  15   4     1069.31     1045.83     50.54 o 
   7  15   4      403.76      398.66     36.13 o 
   8  15   4       12.95       47.39     21.26 o 
   9  15   4      111.04      102.70     23.98 o 
  10  15   4      323.73      317.63     40.05 o 
  11  15   4      306.16      388.08     48.34 o 
 -11  16   4      840.65      920.38     71.62 o 
 -10  16   4     1360.21     1501.71     93.83 o 
  -9  16   4      592.43      585.57     53.02 o 
  -8  16   4      816.07      903.84     60.65 o 
  -7  16   4      246.87      281.38     38.02 o 
  -6  16   4     1421.52     1402.91     68.27 o 
  -5  16   4       82.47       89.19     22.24 o 
  -4  16   4      669.07      719.43     41.09 o 
  -3  16   4     2522.38     2495.73     60.99 o 
  -2  16   4     3991.31     3753.22     77.01 o 
  -1  16   4    17867.00    17800.16    242.69 o 
   0  16   4     7718.70     7573.40    155.19 o 
   1  16   4     6035.69     6091.11    105.96 o 
   2  16   4      467.84      511.60     30.78 o 
   3  16   4     9383.30     9098.09    143.59 o 
   4  16   4     7467.64     7205.47    122.15 o 
   5  16   4     9987.99    10410.58    183.96 o 
   6  16   4     4966.66     5119.98    132.51 o 
   7  16   4     1537.11     1561.22     61.14 o 
   8  16   4     1348.74     1406.13     61.77 o 
   9  16   4      254.86      260.09     33.01 o 
  10  16   4     2640.32     2771.88     87.27 o 
 -10  17   4      238.94      292.10     45.39 o 
  -9  17   4     2099.97     2029.68     87.49 o 
  -8  17   4     5383.19     5313.12    173.96 o 
  -7  17   4     2260.57     2279.74     86.69 o 
  -6  17   4     2445.78     2452.62     88.05 o 
  -5  17   4     9930.19     9916.39    175.94 o 
  -4  17   4     1014.42     1055.41     52.75 o 
  -3  17   4     3477.98     3533.78     86.68 o 
  -2  17   4     2681.04     2679.96     64.70 o 
  -1  17   4     3394.81     3388.92     74.47 o 
   0  17   4     4453.77     4370.53     86.84 o 
   1  17   4     3626.76     3549.31     76.74 o 
   2  17   4     5422.60     5300.38    110.97 o 
   3  17   4      367.39      414.00     30.25 o 
   4  17   4     1016.17      944.69     42.31 o 
   5  17   4       38.25      111.07     24.44 o 
   6  17   4     3149.00     3128.98     86.51 o 
   7  17   4       11.12       -7.07     18.72 o 
   8  17   4     2892.23     2962.92     88.21 o 
   9  17   4      262.85      256.27     40.66 o 
  10  17   4      756.38      705.82     56.28 o 
 -10  18   4       23.82       29.94     31.79 o 
  -9  18   4       85.93       36.55     34.27 o 
  -8  18   4        5.93      -17.80     24.20 o 
  -7  18   4      488.41      468.37     48.37 o 
  -6  18   4      891.78      880.34     60.69 o 
  -5  18   4     5812.05     5982.64    125.71 o 
  -4  18   4     5620.98     5290.35    114.79 o 
  -3  18   4     4402.28     4257.18     99.51 o 
  -2  18   4      212.55      236.43     28.61 o 
  -1  18   4     5780.73     5831.59    107.76 o 
   0  18   4     3091.19     2917.19     76.83 o 
   1  18   4    15151.62    15366.61    220.73 o 
   2  18   4     6312.76     6179.37    125.28 o 
   3  18   4     7880.37     7730.98    132.44 o 
   4  18   4     1414.02     1435.95     51.13 o 
   5  18   4     7006.32     7052.49    144.09 o 
   6  18   4      397.37      403.24     40.37 o 
   7  18   4     2427.78     2581.15    111.55 o 
   8  18   4     2222.85     2312.23     86.57 o 
   9  18   4     2176.69     2213.40    116.72 o 
  -9  19   4     2447.37     2600.82    114.67 o 
  -8  19   4     4892.00     5017.65    144.37 o 
  -7  19   4     1312.07     1270.23     77.39 o 
  -6  19   4     7628.07     7640.61    181.47 o 
  -5  19   4       34.03       60.15     23.36 o 
  -4  19   4    12325.64    12246.41    228.38 o 
  -3  19   4     1197.77     1189.57     55.33 o 
  -2  19   4    11348.11    11234.12    195.31 o 
  -1  19   4      292.09      340.80     33.73 o 
   0  19   4     2155.21     2238.32     77.13 o 
   1  19   4      454.69      388.35     33.34 o 
   2  19   4      591.01      616.94     47.03 o 
   3  19   4       13.97       -3.45     19.26 o 
   4  19   4     2480.99     2497.41     87.14 o 
   5  19   4     1427.24     1386.72     76.76 o 
   6  19   4        7.41        5.25     22.36 o 
   7  19   4     1221.59     1249.51     69.97 o 
   8  19   4      242.07      250.30     45.70 o 
   9  19   4      281.09      309.49     43.12 o 
  -8  20   4     1160.32     1387.21     90.51 o 
  -7  20   4     1580.12     1619.89    135.55 o 
  -6  20   4      711.51      671.33     63.70 o 
  -5  20   4      783.13      837.07     54.79 o 
  -4  20   4     1711.67     1689.83     72.54 o 
  -3  20   4      594.98      618.12     48.63 o 
  -2  20   4    10214.65    10241.08    202.20 o 
  -1  20   4      386.20      387.54     40.56 o 
   0  20   4     3389.84     3446.13     99.44 o 
   1  20   4      106.98      108.21     29.26 o 
   2  20   4     5974.87     5979.13    139.98 o 
   3  20   4      284.20      296.65     31.94 o 
   4  20   4     6933.38     7319.02    165.45 o 
   5  20   4      751.64      851.02     58.13 o 
   6  20   4     7790.40     8321.83    185.95 o 
   7  20   4      460.02      540.91     92.26 o 
   8  20   4     1086.08     1269.48     75.40 o 
  -7  21   4      559.09      576.67     74.36 o 
  -6  21   4     5156.30     5624.53    173.53 o 
  -5  21   4      159.21      133.74     37.05 o 
  -4  21   4     3524.44     3730.31    108.76 o 
  -3  21   4      632.05      577.08     51.44 o 
  -2  21   4      930.39      924.35     58.96 o 
  -1  21   4     1520.95     1480.12     70.49 o 
   0  21   4     7884.84     8049.08    173.26 o 
   1  21   4     1180.36     1140.73     86.66 o 
   2  21   4      166.67      234.64     34.57 o 
   3  21   4     1176.66     1243.30     57.97 o 
   4  21   4        1.50        1.33     20.30 o 
   5  21   4      223.91      209.68     36.44 o 
   6  21   4      525.85      625.54     53.84 o 
   7  21   4      883.35      990.62     77.33 o 
  -6  22   4     1136.41     1465.37     93.85 o 
  -5  22   4      103.73       50.29     34.86 o 
  -4  22   4     2532.86     2701.36     94.22 o 
  -3  22   4        0.67        9.09     25.93 o 
  -2  22   4     3263.20     3416.20    104.71 o 
  -1  22   4       57.32       67.37     28.61 o 
   0  22   4     4080.84     3911.53    112.64 o 
   1  22   4      357.05      331.81     41.16 o 
   2  22   4     6223.65     6641.56    155.85 o 
   3  22   4      149.86      152.10     32.99 o 
   4  22   4     3446.72     3307.11    169.98 o 
   5  22   4      112.00      106.75     32.89 o 
   6  22   4     1754.71     1998.11     88.82 o 
  -5  23   4     1866.78     1873.50    105.19 o 
  -4  23   4     4007.15     4189.20    121.94 o 
  -3  23   4     4929.04     5093.46    136.31 o 
  -2  23   4     1664.11     1856.47     83.18 o 
  -1  23   4     1512.85     1631.02     78.00 o 
   0  23   4      112.79      122.35     32.25 o 
   1  23   4      973.04      975.92     64.35 o 
   2  23   4       80.80      134.39     32.79 o 
   3  23   4     3254.69     3296.31    105.73 o 
   4  23   4      196.03      229.98     58.74 o 
  -2  24   4       12.74       84.97     31.70 o 
  -1  24   4     6112.55     6381.16    214.40 o 
   0  24   4      374.75      357.57     45.32 o 
   1  24   4     4719.01     4869.92    134.49 o 
   2  24   4       22.06       20.95     35.93 o 
 -15   0   5     3092.50     1247.42    233.50 o 
 -13   0   5     5456.68     5213.10    247.83 o 
 -11   0   5     2645.52     2600.92    119.30 o 
  -9   0   5    13051.15    12833.57    246.94 o 
  -7   0   5      866.25      681.57     33.20 o 
  -5   0   5    12594.00    13832.67    247.80 o 
  -3   0   5    20785.49    20920.34    354.14 o 
  -1   0   5    22165.80    23654.55    394.29 o 
   1   0   5       18.85        3.97     11.96 o 
   3   0   5    39415.49    42086.65    695.21 o 
   5   0   5    24209.33    24064.34   1005.33 o 
   7   0   5    13710.39    13043.71    262.51 o 
   9   0   5     9383.66     9342.61    678.11 o 
  11   0   5    17716.84    16133.86   1515.28 o 
  13   0   5     8729.35     8009.25   1738.37 o 
 -14   1   5     2839.67     3191.68    334.32 o 
 -13   1   5      544.21      608.06     80.40 o 
 -12   1   5      308.51      323.40     40.52 o 
 -11   1   5     1068.62     1137.26     58.84 o 
 -10   1   5     3097.13     2987.10     87.30 o 
  -9   1   5     2618.19     2420.33     58.86 o 
  -8   1   5      965.91      832.74     26.94 o 
  -7   1   5      242.91      360.50     18.16 o 
  -6   1   5     1677.85     1939.06     39.01 o 
  -5   1   5     1338.28     1394.08     39.48 o 
  -4   1   5     1552.89     1628.19     31.74 o 
  -3   1   5     5970.77     6391.11     94.08 o 
  -2   1   5     9340.03     9997.50    138.55 o 
  -1   1   5      249.23      258.52     13.72 o 
   0   1   5    13092.06    14157.65    197.40 o 
   1   1   5    80999.07    85871.95   1046.32 o 
   2   1   5    13852.39    13601.27    346.88 o 
   3   1   5    20104.20    20976.46    253.70 o 
   4   1   5      123.33      136.16     22.75 o 
   5   1   5    36088.50    38011.02   1072.77 o 
   6   1   5      869.73      774.35     22.46 o 
   7   1   5    18065.33    18381.88    259.34 o 
   8   1   5     1573.05     1389.91     59.53 o 
   9   1   5    12236.18    11812.10    233.77 o 
  10   1   5     1603.11     1695.36    115.16 o 
  11   1   5     7211.54     6757.45    207.55 o 
  12   1   5      423.05      422.33     47.75 o 
  13   1   5      812.55      950.43     76.62 o 
  14   1   5       70.28       44.11     33.17 o 
 -14   2   5      890.61      939.16     67.81 o 
 -13   2   5     1508.57     1496.64     75.51 o 
 -12   2   5     1301.64     1310.83     67.67 o 
 -11   2   5     1457.98     1374.50     64.43 o 
 -10   2   5     1537.86     1381.66     58.49 o 
  -9   2   5     1405.07     1361.93     43.97 o 
  -8   2   5        0.22        4.84      8.74 o 
  -7   2   5        3.52        2.59      7.41 o 
  -6   2   5       54.14       75.37     11.23 o 
  -5   2   5    12487.93    13374.82    169.69 o 
  -4   2   5     1217.38     1241.82     26.89 o 
  -3   2   5     8121.67     7680.95    107.23 o 
  -2   2   5    16902.66    17819.17    213.75 o 
  -1   2   5    84618.58    89572.88    948.73 o 
   0   2   5      490.02      433.84     16.23 o 
   1   2   5      187.77      186.79     10.30 o 
   2   2   5     5618.49     5968.97     80.88 o 
   3   2   5    30108.04    31536.18    452.28 o 
   4   2   5     2344.53     2452.30     45.09 o 
   5   2   5      249.11      426.13     32.25 o 
   6   2   5       35.48       57.86     14.75 o 
   7   2   5     2617.79     2513.22     71.40 o 
   8   2   5     3566.69     3582.02     83.67 o 
   9   2   5     2703.50     2556.71    137.01 o 
  10   2   5     2198.82     1864.59    137.33 o 
  11   2   5      117.66      121.07     32.36 o 
  12   2   5     1163.00     1203.63    168.06 o 
  13   2   5     2099.01     2349.00    174.53 o 
  14   2   5     2292.93     2150.72    208.68 o 
 -14   3   5     1556.40     1710.25    115.55 o 
 -13   3   5       36.41       42.42     26.52 o 
 -12   3   5      986.83      928.62     59.68 o 
 -11   3   5      688.04      568.07     46.49 o 
 -10   3   5      851.26      792.13     61.52 o 
  -9   3   5     1702.51     1739.18     51.23 o 
  -8   3   5     7812.09     7539.10    145.00 o 
  -7   3   5      696.62      761.33     27.94 o 
  -6   3   5      822.42      891.78     40.46 o 
  -5   3   5        0.60       12.84      6.57 o 
  -4   3   5     2480.35     2591.16     43.82 o 
  -3   3   5      471.51      429.36     14.28 o 
  -2   3   5      806.93      787.04     21.68 o 
  -1   3   5    15230.80    16980.49    246.50 o 
   0   3   5    28030.33    29644.67    370.69 o 
   1   3   5      684.02      614.00     18.11 o 
   2   3   5    17129.30    17457.86    211.65 o 
   3   3   5    20406.81    20887.81    252.34 o 
   4   3   5    23204.63    23778.16    323.29 o 
   5   3   5    10442.49    10611.39    139.85 o 
   6   3   5     7404.54     7074.60    118.45 o 
   7   3   5     7179.98     7212.91    123.48 o 
   8   3   5     8454.96     8908.39    161.48 o 
   9   3   5     2056.48     1862.40     79.23 o 
  10   3   5    11732.06    11651.44    240.10 o 
  11   3   5        0.99      -21.66     22.49 o 
  12   3   5     4778.92     4858.87    142.83 o 
  13   3   5      407.46      286.93     44.36 o 
  14   3   5      665.39      659.66     63.33 o 
 -14   4   5     3272.72     3199.83    197.50 o 
 -13   4   5      229.97      160.78     44.24 o 
 -12   4   5     3211.86     3334.65    105.46 o 
 -11   4   5     1306.93     1140.83     61.23 o 
 -10   4   5     1458.18     1494.02     59.72 o 
  -9   4   5     1893.43     1896.77    106.98 o 
  -8   4   5    13761.56    13627.53    208.23 o 
  -7   4   5      268.76      239.41     18.18 o 
  -6   4   5     2065.77     1928.60     82.56 o 
  -5   4   5      233.81      254.75     30.32 o 
  -4   4   5     2581.16     2821.53     50.45 o 
  -3   4   5     2229.09     1953.33     35.18 o 
  -2   4   5    13323.52    14584.54    217.01 o 
  -1   4   5     5580.54     5915.02     90.14 o 
   0   4   5     4793.95     4863.55     73.05 o 
   1   4   5        3.30        6.43      5.67 o 
   2   4   5    13795.94    14747.30    182.32 o 
   3   4   5    13225.81    13944.76    199.27 o 
   4   4   5    27758.51    28142.23    378.72 o 
   5   4   5     2921.14     2628.67     46.58 o 
   6   4   5     9933.83     9823.06    155.50 o 
   7   4   5     1367.05     1309.61     41.67 o 
   8   4   5     6732.06     6396.95    117.00 o 
   9   4   5     1359.52     1256.51     59.97 o 
  10   4   5    11362.13    11310.84    301.43 o 
  11   4   5     4411.66     3993.36    132.31 o 
  12   4   5    14882.21    14741.07    625.86 o 
  13   4   5      664.50      733.38     63.51 o 
  14   4   5     3049.01     3209.68    146.17 o 
 -14   5   5        8.55        7.24     34.68 o 
 -13   5   5      992.25     1096.74     68.43 o 
 -12   5   5       49.95       62.02     25.08 o 
 -11   5   5       17.59       13.62     20.86 o 
 -10   5   5      702.00      649.62     36.92 o 
  -9   5   5    12990.09    12880.25    299.51 o 
  -8   5   5      397.37      445.43     25.43 o 
  -7   5   5     3093.38     2989.45     58.70 o 
  -6   5   5     1572.56     1588.17     41.30 o 
  -5   5   5       85.34       61.62     21.21 o 
  -4   5   5       22.95       31.80     10.66 o 
  -3   5   5     2760.04     3147.89     84.64 o 
  -2   5   5    14392.84    15783.13    194.68 o 
  -1   5   5      656.64      699.12     21.14 o 
   0   5   5    34760.82    36538.17    428.32 o 
   1   5   5      273.26      331.28     14.47 o 
   2   5   5    12841.07    12883.55    162.62 o 
   3   5   5     1764.38     1800.57     39.89 o 
   4   5   5    24891.86    25606.44    309.64 o 
   5   5   5       60.36       87.53     10.88 o 
   6   5   5    43780.45    43731.43    588.58 o 
   7   5   5      676.34      618.33     31.46 o 
   8   5   5     7845.22     7295.34    130.33 o 
   9   5   5      577.92      554.18     56.49 o 
  10   5   5     2380.11     2092.97     79.77 o 
  11   5   5      886.62      922.02     64.11 o 
  12   5   5     3302.44     2971.69    185.70 o 
  13   5   5      497.07      480.66     53.77 o 
  14   5   5      383.59      437.49     54.53 o 
 -14   6   5     2581.41     2608.82    153.12 o 
 -13   6   5      125.60      136.74     50.39 o 
 -12   6   5      886.23     1052.71     64.37 o 
 -11   6   5     3445.05     2995.52    256.76 o 
 -10   6   5      926.18      886.14     95.21 o 
  -9   6   5     2292.55     2176.96    149.63 o 
  -8   6   5     2274.25     2084.44     77.71 o 
  -7   6   5        2.31       -1.11      9.38 o 
  -6   6   5       93.08       61.19     10.46 o 
  -5   6   5     3524.42     3984.11    116.08 o 
  -4   6   5    10505.43    10882.96    143.27 o 
  -3   6   5     4142.04     4266.78     65.48 o 
  -2   6   5    21137.17    22096.58    266.90 o 
  -1   6   5       83.49       72.30      9.36 o 
   0   6   5    10440.36    10811.56    139.31 o 
   1   6   5     3547.34     3679.63     57.54 o 
   2   6   5     4723.26     4862.65     72.41 o 
   3   6   5     3205.08     3398.30     56.63 o 
   4   6   5    15489.49    15901.70    201.66 o 
   5   6   5     2406.90     2445.68     46.55 o 
   6   6   5     1547.33     1446.72     42.44 o 
   7   6   5     2193.67     1986.74     54.38 o 
   8   6   5     7939.63     7779.50    137.85 o 
   9   6   5     1084.47     1064.21     44.88 o 
  10   6   5     3500.53     3412.74    104.12 o 
  11   6   5     1108.39     1170.14     67.51 o 
  12   6   5     2389.81     2435.88    143.88 o 
  13   6   5      757.79      790.73    113.48 o 
 -14   7   5      182.01      165.40     50.10 o 
 -13   7   5      498.57      449.56     62.37 o 
 -12   7   5     1935.41     1888.47    157.48 o 
 -11   7   5      345.29      331.81     50.60 o 
 -10   7   5      697.02      799.12     54.28 o 
  -9   7   5     2893.84     2768.09    130.45 o 
  -8   7   5     2037.49     1946.32     55.31 o 
  -7   7   5     2162.21     2217.16     71.62 o 
  -6   7   5     3445.12     3585.91     86.79 o 
  -5   7   5     2115.93     2419.98     47.46 o 
  -4   7   5    14754.54    16428.39    207.43 o 
  -3   7   5     6228.44     6295.55     90.44 o 
  -2   7   5     1545.00     1438.73     31.06 o 
  -1   7   5     1064.62     1038.28     25.20 o 
   0   7   5     1215.04     1155.20     26.71 o 
   1   7   5      172.57      129.41     11.01 o 
   2   7   5    13609.49    13902.13    178.23 o 
   3   7   5    23450.43    23764.45    290.65 o 
   4   7   5    20472.61    20073.36    251.25 o 
   5   7   5     3550.55     3222.66     57.46 o 
   6   7   5     3536.43     3575.53     75.68 o 
   7   7   5     4649.88     4555.21    110.55 o 
   8   7   5     7951.77     7459.24    135.50 o 
   9   7   5     6983.81     6830.57    130.82 o 
  10   7   5     5336.74     5026.07    134.42 o 
  11   7   5     1950.87     1993.32     81.11 o 
  12   7   5      141.99      151.08     36.93 o 
  13   7   5     1769.14     1795.22     93.49 o 
 -14   8   5      238.07      137.48     46.70 o 
 -13   8   5     3515.59     3469.02    145.02 o 
 -12   8   5     2486.26     2404.05    115.74 o 
 -11   8   5      993.68     1024.27     60.08 o 
 -10   8   5     4370.52     4268.61    114.17 o 
  -9   8   5     3981.97     4006.36     90.25 o 
  -8   8   5      550.57      490.12     31.53 o 
  -7   8   5     3695.00     3598.60     66.92 o 
  -6   8   5       17.64       30.82     10.38 o 
  -5   8   5      245.54      350.13     19.14 o 
  -4   8   5     3243.66     3164.05     56.28 o 
  -3   8   5      742.75      739.30     23.08 o 
  -2   8   5      187.06      260.87     14.71 o 
  -1   8   5     2843.98     3048.93     52.22 o 
   0   8   5      575.76      576.74     20.82 o 
   1   8   5      405.03      461.73     19.18 o 
   2   8   5     1235.50     1168.40     29.82 o 
   3   8   5     3503.76     3331.64     58.73 o 
   4   8   5    10476.68    10789.50    147.13 o 
   5   8   5     1687.59     1549.90     37.21 o 
   6   8   5    11640.21    11232.18    178.96 o 
   7   8   5     8815.47     8580.62    148.03 o 
   8   8   5     6049.34     5620.43    133.68 o 
   9   8   5     3331.70     3255.59    100.89 o 
  10   8   5     3328.04     3135.25    114.59 o 
  11   8   5     4980.16     5057.07    138.79 o 
  12   8   5     3970.55     4090.54    126.72 o 
  13   8   5     1345.88     1461.08     94.72 o 
 -13   9   5      211.72      199.24     48.62 o 
 -12   9   5     1787.90     1801.61    102.33 o 
 -11   9   5       22.75       33.51     23.88 o 
 -10   9   5     3247.05     3205.39     82.43 o 
  -9   9   5      467.18      488.75     33.95 o 
  -8   9   5       75.80      105.97     18.73 o 
  -7   9   5     2160.33     2201.11     51.09 o 
  -6   9   5     1985.63     2081.59     47.02 o 
  -5   9   5       63.31       56.52     11.30 o 
  -4   9   5     6684.81     7154.49    105.06 o 
  -3   9   5       86.97      133.17     12.65 o 
  -2   9   5      960.29     1108.46     29.61 o 
  -1   9   5    18959.27    19630.82    245.61 o 
   0   9   5      783.30      704.07     23.92 o 
   1   9   5    26857.80    28049.68    342.43 o 
   2   9   5     1285.35     1298.09     33.27 o 
   3   9   5      756.82      774.15     26.54 o 
   4   9   5     6027.93     6036.83     93.94 o 
   5   9   5    14006.00    13508.10    181.70 o 
   6   9   5     1687.77     1635.94     50.26 o 
   7   9   5    18894.62    18864.95    281.87 o 
   8   9   5     3431.78     3229.81     79.42 o 
   9   9   5     2575.44     2562.69     71.58 o 
  10   9   5     1723.87     1631.78     72.15 o 
  11   9   5     1383.94     1475.69     77.82 o 
  12   9   5     1035.06     1031.85     76.45 o 
  13   9   5      431.80      464.88     53.83 o 
 -13  10   5      884.85      963.06     87.14 o 
 -12  10   5      716.88      767.64     75.35 o 
 -11  10   5      778.26      754.05     54.50 o 
 -10  10   5     3479.79     3515.64    103.97 o 
  -9  10   5        2.35        5.26     15.08 o 
  -8  10   5      313.80      303.00     27.41 o 
  -7  10   5       34.67       50.90     13.38 o 
  -6  10   5     2661.19     2762.45     57.35 o 
  -5  10   5     2618.47     2545.85     52.57 o 
  -4  10   5    23503.42    24357.24    303.71 o 
  -3  10   5     2919.92     2920.46     55.41 o 
  -2  10   5    10252.04    10175.63    140.72 o 
  -1  10   5      782.83      752.45     28.00 o 
   0  10   5     6724.49     6760.01    100.63 o 
   1  10   5        8.32       27.18     11.17 o 
   2  10   5    14242.87    14994.21    197.31 o 
   3  10   5     2604.28     2587.12     52.74 o 
   4  10   5     1704.27     1683.25     41.64 o 
   5  10   5     2576.18     2551.19     53.75 o 
   6  10   5     7862.49     7614.81    135.87 o 
   7  10   5       67.23       34.04     16.76 o 
   8  10   5      609.54      584.66     37.80 o 
   9  10   5     2108.81     2123.05     79.12 o 
  10  10   5       81.83      113.52     31.63 o 
  11  10   5     3202.22     3192.94    107.70 o 
  12  10   5      329.01      396.00     48.25 o 
  13  10   5     2772.33     3164.23    115.41 o 
 -13  11   5     1658.67     1805.89    157.33 o 
 -12  11   5      431.84      417.81     59.64 o 
 -11  11   5      443.51      510.25     46.96 o 
 -10  11   5       27.42        2.61     21.28 o 
  -9  11   5     4245.26     4289.41    115.62 o 
  -8  11   5      868.09      943.44     54.33 o 
  -7  11   5     4787.41     4731.59     84.50 o 
  -6  11   5      898.00      947.45     33.75 o 
  -5  11   5       66.94       85.44     13.20 o 
  -4  11   5     1009.98     1017.35     34.69 o 
  -3  11   5      744.55      720.58     40.48 o 
  -2  11   5       96.82      134.96     14.59 o 
  -1  11   5       26.51       18.30      9.91 o 
   0  11   5      542.37      461.54     27.25 o 
   1  11   5    10600.29    10457.31    145.96 o 
   2  11   5     2088.93     2020.31     46.05 o 
   3  11   5    21739.45    21870.60    278.17 o 
   4  11   5     7262.30     7142.93    110.70 o 
   5  11   5    12922.42    12825.59    178.03 o 
   6  11   5        9.30       23.27     16.03 o 
   7  11   5     8969.02     8774.89    156.12 o 
   8  11   5      344.16      434.37     34.33 o 
   9  11   5     7269.20     7268.84    142.54 o 
  10  11   5     1702.75     1784.55     77.41 o 
  11  11   5     6512.36     6435.43    210.36 o 
  12  11   5      434.18      555.83     54.47 o 
 -13  12   5      964.84      876.74     86.04 o 
 -12  12   5       65.59       72.39     41.78 o 
 -11  12   5     2667.53     2724.61    110.93 o 
 -10  12   5        1.89        1.16     21.77 o 
  -9  12   5     1799.06     1830.10     73.30 o 
  -8  12   5      537.52      534.83     43.95 o 
  -7  12   5     1169.81     1113.56     56.91 o 
  -6  12   5     1061.24     1062.85     36.53 o 
  -5  12   5     2175.78     2064.19     49.46 o 
  -4  12   5       71.94       72.32     14.48 o 
  -3  12   5      291.06      278.76     19.98 o 
  -2  12   5       83.63       71.33     13.10 o 
  -1  12   5      285.70      359.78     21.68 o 
   0  12   5      311.38      284.08     19.74 o 
   1  12   5      875.09      799.84     30.24 o 
   2  12   5      283.85      292.25     20.71 o 
   3  12   5     2671.41     2673.56     57.06 o 
   4  12   5      278.05      266.82     21.12 o 
   5  12   5     1683.44     1426.25     41.57 o 
   6  12   5       11.39      -18.85     20.35 o 
   7  12   5     9385.46     9582.36    168.82 o 
   8  12   5     2742.92     2752.76     76.66 o 
   9  12   5     4482.36     4389.77    103.45 o 
  10  12   5      642.13      663.55     57.22 o 
  11  12   5     2770.27     2758.09    101.29 o 
  12  12   5      328.95      462.33     51.75 o 
 -12  13   5     1043.75     1028.95     89.20 o 
 -11  13   5     1059.01     1124.64     74.35 o 
 -10  13   5       20.28        1.31     22.48 o 
  -9  13   5      189.82      231.08     33.89 o 
  -8  13   5     1041.02     1034.43     59.02 o 
  -7  13   5       52.32       88.07     24.77 o 
  -6  13   5     1922.59     1767.72     55.17 o 
  -5  13   5     4129.37     4151.24     77.86 o 
  -4  13   5       27.02       41.22     12.77 o 
  -3  13   5       35.54       67.98     14.16 o 
  -2  13   5     3307.62     3179.90     63.80 o 
  -1  13   5     2799.89     2668.50     61.45 o 
   0  13   5     5739.59     5276.50     89.61 o 
   1  13   5     3098.53     3063.78     62.27 o 
   2  13   5     4676.17     4616.10     92.36 o 
   3  13   5     3335.92     3350.94     67.52 o 
   4  13   5     2206.68     2030.15     54.66 o 
   5  13   5     5972.37     5861.23     99.99 o 
   6  13   5     6915.80     6702.89    129.66 o 
   7  13   5     2017.00     2127.26     66.17 o 
   8  13   5      944.46      978.37     49.97 o 
   9  13   5     3315.95     3299.45     89.58 o 
  10  13   5      559.53      619.07     45.01 o 
  11  13   5        3.06       -9.82     28.42 o 
  12  13   5      211.33      231.63     40.19 o 
 -12  14   5     1527.35     1417.98    152.28 o 
 -11  14   5      961.21      962.63     73.38 o 
 -10  14   5      606.28      710.23     56.10 o 
  -9  14   5     2965.03     2884.83     96.70 o 
  -8  14   5     1506.62     1593.11     95.13 o 
  -7  14   5      219.66      236.87     34.44 o 
  -6  14   5      123.25      124.95     21.57 o 
  -5  14   5     9249.91     8867.48    154.97 o 
  -4  14   5       23.76       39.15     15.61 o 
  -3  14   5     8123.97     7938.93    124.40 o 
  -2  14   5     2026.56     1901.84     49.29 o 
  -1  14   5    13331.17    13307.63    185.67 o 
   0  14   5      565.64      508.01     27.76 o 
   1  14   5     7709.75     7758.42    122.04 o 
   2  14   5        5.63       15.61     11.34 o 
   3  14   5     4246.58     4085.75     93.16 o 
   4  14   5     6394.65     6169.15    105.29 o 
   5  14   5     2741.90     2603.20     61.12 o 
   6  14   5     2059.98     1982.67     63.51 o 
   7  14   5     3235.12     3198.68     84.55 o 
   8  14   5       89.17      104.85     24.51 o 
   9  14   5        7.93      -15.79     20.06 o 
  10  14   5     4750.19     4834.83    116.94 o 
  11  14   5        7.20       43.37     30.82 o 
 -11  15   5       85.23      100.44     32.64 o 
 -10  15   5     1943.84     1896.84     84.31 o 
  -9  15   5     3075.64     3385.04    110.03 o 
  -8  15   5     2195.93     2262.89     85.59 o 
  -7  15   5     1047.68      998.03     65.47 o 
  -6  15   5      339.18      393.70     33.33 o 
  -5  15   5      808.64      767.71     42.26 o 
  -4  15   5      504.56      490.02     34.64 o 
  -3  15   5      433.85      457.29     29.39 o 
  -2  15   5       86.01      120.91     18.91 o 
  -1  15   5     1084.79     1036.70     38.93 o 
   0  15   5      394.32      391.86     32.62 o 
   1  15   5       16.73       21.21     14.58 o 
   2  15   5    12608.79    12032.85    194.40 o 
   3  15   5     1249.29     1200.10     44.59 o 
   4  15   5     9320.05     9221.38    144.06 o 
   5  15   5      538.87      494.98     36.72 o 
   6  15   5     7494.42     7541.80    145.47 o 
   7  15   5       20.56       20.12     19.51 o 
   8  15   5     6256.21     6256.55    175.29 o 
   9  15   5       90.24      114.09     26.38 o 
  10  15   5     4160.97     4276.35    110.50 o 
  11  15   5      140.10      137.54     40.44 o 
 -11  16   5       81.69       43.45     38.46 o 
 -10  16   5      185.26      192.55     38.12 o 
  -9  16   5      218.88      157.25     38.39 o 
  -8  16   5       33.72       28.18     26.05 o 
  -7  16   5      910.83      926.90     60.49 o 
  -6  16   5      529.90      590.86     40.67 o 
  -5  16   5      130.06      125.14     24.16 o 
  -4  16   5       36.66       29.80     18.58 o 
  -3  16   5       19.28       23.63     18.32 o 
  -2  16   5     4017.35     3600.06     85.81 o 
  -1  16   5     2816.03     2815.81     64.67 o 
   0  16   5     1406.78     1444.91     45.78 o 
   1  16   5     1001.37      943.34     38.88 o 
   2  16   5      188.49      187.09     21.25 o 
   3  16   5      165.54      196.43     22.57 o 
   4  16   5       47.20       60.45     17.65 o 
   5  16   5      657.31      533.25     38.99 o 
   6  16   5     2727.77     2613.96     77.35 o 
   7  16   5        7.85        2.20     20.22 o 
   8  16   5     5411.57     5369.56    205.93 o 
   9  16   5       47.50       40.34     25.14 o 
  10  16   5     1289.91     1285.43     71.39 o 
 -10  17   5       35.08       28.92     30.15 o 
  -9  17   5       22.39        9.16     24.84 o 
  -8  17   5      277.42      252.14     39.57 o 
  -7  17   5      318.45      299.84     39.98 o 
  -6  17   5      287.50      245.92     36.84 o 
  -5  17   5     1764.86     1751.09     61.31 o 
  -4  17   5       88.10       48.41     20.97 o 
  -3  17   5      306.97      297.10     29.98 o 
  -2  17   5     2595.70     2275.55     67.26 o 
  -1  17   5     3184.09     3042.21     78.60 o 
   0  17   5      898.73      916.26     39.71 o 
   1  17   5       87.51       84.38     18.55 o 
   2  17   5     1059.07     1004.36     50.67 o 
   3  17   5     2147.32     2043.05     57.04 o 
   4  17   5     2954.86     2732.79     72.85 o 
   5  17   5      826.84      805.81     52.40 o 
   6  17   5     2012.24     1992.03     75.59 o 
   7  17   5       15.22       16.10     22.60 o 
   8  17   5     3232.51     3269.45    128.96 o 
   9  17   5      285.04      298.11     40.68 o 
  10  17   5      726.95      799.52     59.48 o 
 -10  18   5      565.75      556.45     64.00 o 
  -9  18   5     1539.17     1689.89     96.92 o 
  -8  18   5      621.74      666.83     62.95 o 
  -7  18   5      982.81      986.62     75.65 o 
  -6  18   5     4126.48     4257.18    122.92 o 
  -5  18   5      397.39      447.95     38.47 o 
  -4  18   5     4307.68     4258.58    101.27 o 
  -3  18   5     3090.20     3033.81     90.36 o 
  -2  18   5     4136.00     3912.50    102.96 o 
  -1  18   5     7709.57     7854.13    162.09 o 
   0  18   5    10175.38     9737.60    189.23 o 
   1  18   5       21.43       23.72     18.51 o 
   2  18   5     3144.71     3011.65    122.78 o 
   3  18   5     2865.99     2762.06     74.60 o 
   4  18   5      541.44      534.04     54.84 o 
   5  18   5     3702.14     3678.95    106.06 o 
   6  18   5      659.51      756.29     63.22 o 
   7  18   5     1950.42     1971.24     79.00 o 
   8  18   5       19.10       13.81     26.01 o 
   9  18   5     2226.15     2277.01    131.42 o 
  -9  19   5      116.00      142.33     40.00 o 
  -8  19   5     2622.61     2743.87    115.53 o 
  -7  19   5      106.67      112.88     34.08 o 
  -6  19   5       64.94       47.95     29.56 o 
  -5  19   5      109.25      100.61     28.44 o 
  -4  19   5      625.48      584.43     46.94 o 
  -3  19   5       27.00       44.93     23.45 o 
  -2  19   5      416.83      389.24     40.04 o 
  -1  19   5      947.49      877.95     54.17 o 
   0  19   5      709.25      775.59     51.33 o 
   1  19   5     2795.70     2714.32     85.34 o 
   2  19   5       24.27       27.32     19.20 o 
   3  19   5      920.84      899.97     47.29 o 
   4  19   5     1561.07     1451.45    103.69 o 
   5  19   5     4570.94     4637.12    133.17 o 
   6  19   5      968.25     1052.00     63.62 o 
   7  19   5     6744.40     7238.51    170.15 o 
   8  19   5      599.04      673.54     55.50 o 
  -8  20   5        1.95       27.03     40.91 o 
  -7  20   5       96.93      115.53     37.26 o 
  -6  20   5       17.33       17.12     29.98 o 
  -5  20   5       17.76       52.86     25.12 o 
  -4  20   5      607.51      607.17     49.61 o 
  -3  20   5      900.30      776.11     53.93 o 
  -2  20   5       19.49       17.50     24.79 o 
  -1  20   5       19.36      -16.44     21.23 o 
   0  20   5      144.89      111.36     28.98 o 
   1  20   5       19.32       -5.56     22.11 o 
   2  20   5      303.78      301.90     41.88 o 
   3  20   5      133.98       97.75     23.57 o 
   4  20   5       87.85       59.26     25.77 o 
   5  20   5        4.62       18.17     23.68 o 
   6  20   5       15.20        5.33     23.16 o 
   7  20   5      916.63      870.29     62.18 o 
   8  20   5      141.18      134.79     33.54 o 
  -7  21   5      309.51      342.23     51.30 o 
  -6  21   5      750.95      772.75     94.65 o 
  -5  21   5       68.48      110.17     36.16 o 
  -4  21   5      708.49      736.44     55.60 o 
  -3  21   5     1138.66     1276.47     67.80 o 
  -2  21   5      103.64      160.53     32.04 o 
  -1  21   5       49.59       58.16     25.18 o 
   0  21   5      141.01       96.72     39.20 o 
   1  21   5     2220.41     2149.90     80.71 o 
   2  21   5       78.98      111.58     29.06 o 
   3  21   5     4369.94     4388.27    118.58 o 
   4  21   5      182.71      174.19     39.92 o 
   5  21   5      737.86      784.68     57.71 o 
   6  21   5       37.04       94.61     30.51 o 
   7  21   5      432.93      471.66     49.66 o 
  -6  22   5     2206.27     2173.70    111.26 o 
  -5  22   5      659.24      654.54    112.36 o 
  -4  22   5     1161.23     1124.68     67.59 o 
  -3  22   5     1301.45     1189.55     68.57 o 
  -2  22   5     4465.29     4596.04    125.72 o 
  -1  22   5     1502.05     1606.83     76.39 o 
   0  22   5     2926.35     2932.67     96.96 o 
   1  22   5     1106.43     1157.33     66.50 o 
   2  22   5     2627.84     2533.65    127.83 o 
   3  22   5      692.13      801.30     58.46 o 
   4  22   5     2926.68     3195.92    199.65 o 
   5  22   5       10.94       -1.13     29.78 o 
  -4  23   5      273.23      253.23     41.66 o 
  -3  23   5      584.63      676.00     57.21 o 
  -2  23   5      539.14      497.05     50.29 o 
  -1  23   5      376.85      397.29     45.37 o 
   0  23   5      758.41      834.45     72.16 o 
   1  23   5      295.47      391.43     44.76 o 
   2  23   5      113.53      172.11     37.05 o 
   3  23   5      541.85      684.79     68.52 o 
   4  23   5     1135.35     1159.41     85.76 o 
  -2  24   5      487.18      577.71     65.34 o 
  -1  24   5      152.55      190.74     37.05 o 
   0  24   5      335.86      296.01     43.56 o 
   1  24   5       94.99      113.02     33.48 o 
 -14   0   6     2191.89     2462.88    450.88 o 
 -12   0   6    11771.60    12187.01    488.71 o 
 -10   0   6    10577.66    10801.04    296.78 o 
  -8   0   6    26992.85    27104.21    472.72 o 
  -6   0   6    50926.00    50662.49    843.58 o 
  -4   0   6    43576.48    44492.91    832.08 o 
  -2   0   6    18456.65    18589.46    362.91 o 
   0   0   6   178166.61   179596.45   4396.05 o 
   4   0   6     7947.62     8312.59    159.64 o 
   6   0   6     3533.52     3921.62    104.12 o 
   8   0   6     2542.38     2456.46    262.94 o 
  10   0   6      792.27      600.82    193.43 o 
  12   0   6      668.65      657.89    179.66 o 
  14   0   6      133.75      140.00     55.26 o 
 -14   1   6     2262.51     2591.65    120.70 o 
 -13   1   6      113.67       51.38     30.47 o 
 -12   1   6     1156.38     1262.69     64.22 o 
 -11   1   6      260.81      225.04     30.59 o 
 -10   1   6     2078.56     2066.60     70.65 o 
  -9   1   6     9788.82     9390.47    135.71 o 
  -8   1   6     1808.11     1912.62     42.70 o 
  -7   1   6       10.12       22.99      8.06 o 
  -6   1   6      653.08      692.71     36.06 o 
  -5   1   6     1154.42     1218.92     28.67 o 
  -4   1   6       52.60       71.19      8.96 o 
  -3   1   6     1435.41     1332.38     32.25 o 
  -2   1   6    26154.65    27385.32    322.26 o 
  -1   1   6     2882.85     3282.66     51.21 o 
   0   1   6    43528.59    45623.88    563.08 o 
   1   1   6    13230.91    14161.66    184.32 o 
   2   1   6    23333.55    23269.63    311.44 o 
   3   1   6      318.96      258.00     13.97 o 
   4   1   6    26165.05    26529.36    422.76 o 
   5   1   6       10.50       20.11      9.65 o 
   6   1   6    13104.07    11850.88    351.24 o 
   7   1   6     1916.83     1900.07    107.84 o 
   8   1   6     3573.01     2122.34    129.65 o 
   9   1   6      398.57      331.28     47.95 o 
  10   1   6     3649.23     3175.26    304.66 o 
  11   1   6      810.70      912.82    144.60 o 
  12   1   6      183.18      143.77     34.88 o 
  13   1   6      104.10       72.83     43.08 o 
  14   1   6        0.56      -23.71     27.55 o 
 -14   2   6     2904.65     3171.47    118.80 o 
 -13   2   6     3408.10     3546.13    219.05 o 
 -12   2   6     7711.06     7970.33    335.06 o 
 -11   2   6     6646.77     6742.38    214.08 o 
 -10   2   6    23900.73    24243.72    411.97 o 
  -9   2   6    21704.77    21546.21    311.16 o 
  -8   2   6    34459.95    34148.07    457.50 o 
  -7   2   6    23742.87    23985.42    327.52 o 
  -6   2   6    37755.73    38157.77    509.49 o 
  -5   2   6    20216.12    20231.24    248.53 o 
  -4   2   6    85636.20    87663.86   1009.08 o 
  -3   2   6    41029.52    42645.90    498.40 o 
  -2   2   6    91029.70    93302.03   1070.77 o 
  -1   2   6    32287.49    34849.35    407.68 o 
   0   2   6    10413.24    10641.58    133.15 o 
   1   2   6    11122.47    11447.41    142.69 o 
   2   2   6    20499.53    21086.75    623.02 o 
   3   2   6    38666.38    40841.39    730.37 o 
   4   2   6    40501.58    39946.88    596.66 o 
   5   2   6     2301.16     2161.09     86.95 o 
   6   2   6     4434.99     4021.32     65.88 o 
   7   2   6      182.86      172.78     31.92 o 
   8   2   6      313.66      323.48     34.86 o 
   9   2   6     1992.41     1930.10     75.54 o 
  10   2   6     3231.38     3036.58    101.11 o 
  11   2   6      602.50      596.49     52.98 o 
  12   2   6      934.62     1001.88     71.77 o 
  13   2   6      185.51      180.85     38.56 o 
  14   2   6       19.90       50.38     30.92 o 
 -14   3   6        1.30      -18.77     23.62 o 
 -13   3   6     1708.57     1840.86    165.57 o 
 -12   3   6     2005.04     1860.70    166.41 o 
 -11   3   6     3234.76     3415.37    138.30 o 
 -10   3   6      563.72      582.46     81.51 o 
  -9   3   6     5661.21     5493.37    130.40 o 
  -8   3   6       61.10       37.44     12.21 o 
  -7   3   6     3112.77     3088.66     63.55 o 
  -6   3   6      126.19      201.52     16.53 o 
  -5   3   6     3644.19     3735.75     60.21 o 
  -4   3   6     4983.55     4763.82     74.81 o 
  -3   3   6     2376.16     2251.94     43.69 o 
  -2   3   6    31732.97    33656.84    435.97 o 
  -1   3   6      509.45      435.90     19.81 o 
   0   3   6      834.16      809.54     25.52 o 
   1   3   6    32844.44    33272.69    390.08 o 
   2   3   6    16495.14    17295.70    212.01 o 
   3   3   6    22943.62    22396.50    272.26 o 
   4   3   6     5557.51     5215.82    112.55 o 
   5   3   6     8170.14     7608.38    116.78 o 
   6   3   6     6319.29     6466.38    176.32 o 
   7   3   6    10134.68     9582.67    381.90 o 
   8   3   6     4005.95     3669.49    123.57 o 
   9   3   6     4460.33     3957.10    295.73 o 
  10   3   6      274.91      292.91     55.28 o 
  11   3   6     3378.37     3155.79    115.51 o 
  12   3   6      146.23      231.12     46.30 o 
  13   3   6      322.89      223.79     49.31 o 
  14   3   6        1.86       26.27     32.17 o 
 -14   4   6     2007.79     2095.34    140.86 o 
 -13   4   6     4953.28     5254.28    285.33 o 
 -12   4   6       45.40       56.23     27.01 o 
 -11   4   6     9332.35     9361.92    357.42 o 
 -10   4   6     1121.58     1092.86     50.86 o 
  -9   4   6    14037.77    14136.12    254.38 o 
  -8   4   6     3534.78     3570.41     74.49 o 
  -7   4   6    22791.95    23124.17    350.75 o 
  -6   4   6     4418.34     4491.77     76.23 o 
  -5   4   6    48882.91    50735.78    633.74 o 
  -4   4   6      271.08      272.94     14.04 o 
  -3   4   6     9602.94     8658.48    114.09 o 
  -2   4   6      314.25      254.42     15.56 o 
  -1   4   6    42438.44    43355.23    559.16 o 
   0   4   6     1680.75     1648.26     33.16 o 
   1   4   6    29774.05    30266.21    382.71 o 
   2   4   6      331.05      433.91     16.31 o 
   3   4   6     3055.74     3082.62     51.18 o 
   4   4   6      145.84      102.69     10.85 o 
   5   4   6     1337.74     1245.08     43.38 o 
   6   4   6      439.05      483.94     18.96 o 
   7   4   6     1388.35     1311.26     41.83 o 
   8   4   6      205.38      197.83     22.77 o 
   9   4   6      175.80      129.79     29.06 o 
  10   4   6     1356.48     1292.86     85.98 o 
  11   4   6      337.10      270.97     58.93 o 
  12   4   6      799.77      830.89     66.63 o 
  13   4   6        3.31        1.97     28.73 o 
  14   4   6      130.65       80.15     34.58 o 
 -14   5   6      761.94      851.44     83.62 o 
 -13   5   6      763.43      781.03    145.78 o 
 -12   5   6        5.93        9.29     22.04 o 
 -11   5   6     2273.96     1047.50    190.29 o 
 -10   5   6     1065.94      942.38    122.31 o 
  -9   5   6      334.62      337.23     31.45 o 
  -8   5   6     2275.63     2433.30    144.11 o 
  -7   5   6     1816.23     1870.51     96.99 o 
  -6   5   6      782.09      958.85     28.16 o 
  -5   5   6      536.44      501.09     20.50 o 
  -4   5   6       44.93      114.27     10.67 o 
  -3   5   6     4967.98     4924.72     91.48 o 
  -2   5   6     7327.75     7824.61    118.25 o 
  -1   5   6    30277.99    30869.11    405.80 o 
   0   5   6      856.99      861.89     25.13 o 
   1   5   6    36883.17    38981.51    458.61 o 
   2   5   6     8122.13     8658.05    115.69 o 
   3   5   6     8667.90     8845.78    119.23 o 
   4   5   6      387.00      487.03     20.02 o 
   5   5   6    31592.99    31633.62    427.68 o 
   6   5   6       30.87       67.50     14.23 o 
   7   5   6     2345.05     2176.30     56.77 o 
   8   5   6      146.06      152.40     21.36 o 
   9   5   6       58.82       54.49     23.39 o 
  10   5   6      417.78      388.81     43.77 o 
  11   5   6     1745.49     1748.12    200.43 o 
  12   5   6      766.94      674.98     59.24 o 
  13   5   6        1.60       23.20     34.58 o 
 -14   6   6     2957.01     2865.49    135.94 o 
 -13   6   6     4898.44     5090.34    390.51 o 
 -12   6   6       97.15       39.29     29.76 o 
 -11   6   6    20657.52    19788.30    574.58 o 
 -10   6   6     1559.22     1561.15     53.48 o 
  -9   6   6    23340.25    23927.04    528.13 o 
  -8   6   6     8289.92     8368.79    128.00 o 
  -7   6   6    54856.46    55806.27    658.83 o 
  -6   6   6     8147.84     8086.56    116.37 o 
  -5   6   6    89981.82    91166.30   1051.62 o 
  -4   6   6     1427.24     1425.21     40.44 o 
  -3   6   6   118490.49   122936.16   1407.61 o 
  -2   6   6     8728.24     8901.64    133.37 o 
  -1   6   6    83411.94    86159.59    989.21 o 
   0   6   6     3598.48     3552.40     55.10 o 
   1   6   6    32077.91    31971.92    379.93 o 
   2   6   6        7.39       14.31      9.85 o 
   3   6   6    42344.68    41855.63    495.63 o 
   4   6   6     4848.36     5081.51     78.47 o 
   5   6   6    22445.36    22215.10    314.12 o 
   6   6   6     2315.58     2450.96     53.18 o 
   7   6   6      305.67      343.60     26.29 o 
   8   6   6     1514.81     1563.18     58.40 o 
   9   6   6       65.39       67.82     24.37 o 
  10   6   6      624.24      533.96     47.02 o 
  11   6   6     1694.82     1683.37     79.06 o 
  12   6   6       42.11       16.17     27.39 o 
  13   6   6      327.14      343.34     49.34 o 
 -14   7   6     2037.21     1943.98    116.04 o 
 -13   7   6      712.61      763.10    121.93 o 
 -12   7   6      754.59      703.27     71.15 o 
 -11   7   6      175.23      229.05     37.32 o 
 -10   7   6     1789.95     1758.72     68.18 o 
  -9   7   6      577.74      658.80     39.15 o 
  -8   7   6     4060.21     4245.59     89.12 o 
  -7   7   6      408.03      439.98     31.20 o 
  -6   7   6      194.29      172.39     15.05 o 
  -5   7   6     4046.52     4017.17     67.55 o 
  -4   7   6      600.60      723.61     23.24 o 
  -3   7   6    16160.94    16978.75    212.60 o 
  -2   7   6     1533.85     1810.33     35.11 o 
  -1   7   6     1677.01     1451.66     30.88 o 
   0   7   6      415.05      526.13     18.24 o 
   1   7   6    12459.95    11754.42    153.10 o 
   2   7   6    12939.33    12883.77    166.93 o 
   3   7   6    15640.23    15050.67    193.23 o 
   4   7   6     9358.68     9350.01    129.49 o 
   5   7   6     5407.23     5314.91     83.89 o 
   6   7   6      291.93      314.18     25.14 o 
   7   7   6     4049.99     3912.12    100.49 o 
   8   7   6    10244.42     9881.67    168.53 o 
   9   7   6     9461.06     8809.78    164.54 o 
  10   7   6     2924.85     2677.35     92.77 o 
  11   7   6      106.08      102.63     32.97 o 
  12   7   6      856.11      890.92    141.34 o 
  13   7   6       59.69        0.60     46.69 o 
 -14   8   6      796.00      757.06     80.13 o 
 -13   8   6     1205.21     1305.64    119.63 o 
 -12   8   6     5311.46     5504.03    183.78 o 
 -11   8   6       16.27       -2.06     19.82 o 
 -10   8   6    11649.46    11555.52    194.88 o 
  -9   8   6     5139.51     5093.37    111.10 o 
  -8   8   6     7925.26     7441.54    133.09 o 
  -7   8   6    12630.08    13028.25    178.15 o 
  -6   8   6    23506.75    24202.10    302.55 o 
  -5   8   6     2099.24     1987.39     42.83 o 
  -4   8   6    40054.16    41050.66    489.54 o 
  -3   8   6     3035.58     3011.11     52.73 o 
  -2   8   6    10250.90     9575.80    129.34 o 
  -1   8   6     3898.82     3661.56     59.75 o 
   0   8   6    21617.22    23045.25    313.68 o 
   1   8   6       24.18       35.82      9.85 o 
   2   8   6    17879.93    18446.88    232.23 o 
   3   8   6        1.84       14.69      8.34 o 
   4   8   6      597.14      604.71     24.25 o 
   5   8   6     6789.06     6673.04    101.24 o 
   6   8   6     1257.16     1227.84     43.07 o 
   7   8   6       31.51       32.84     15.17 o 
   8   8   6      580.92      510.09     33.72 o 
   9   8   6     1236.46     1102.39     48.30 o 
  10   8   6       74.44       87.26     27.18 o 
  11   8   6      344.94      440.56     47.09 o 
  12   8   6      227.42      243.14     45.81 o 
  13   8   6     1175.82     1101.53    113.06 o 
 -13   9   6      443.30      579.58     70.82 o 
 -12   9   6      612.57      665.42    101.35 o 
 -11   9   6     1564.67     1556.36     91.66 o 
 -10   9   6      115.43       68.83     32.41 o 
  -9   9   6      102.75      112.59     27.43 o 
  -8   9   6      311.22      360.13     50.52 o 
  -7   9   6      479.77      461.08     24.70 o 
  -6   9   6     1204.13     1182.05     34.46 o 
  -5   9   6        9.69       14.42      8.69 o 
  -4   9   6      401.66      297.71     17.56 o 
  -3   9   6      178.68      121.08     12.04 o 
  -2   9   6    20216.46    21580.05    268.76 o 
  -1   9   6     5633.47     5929.62     88.92 o 
   0   9   6    25101.70    26707.06    326.27 o 
   1   9   6      128.20      123.75     12.51 o 
   2   9   6     4333.37     4192.43     69.94 o 
   3   9   6     6106.40     6509.72     98.53 o 
   4   9   6     2431.01     2392.45     75.12 o 
   5   9   6     2145.48     1964.76     47.18 o 
   6   9   6    25893.03    25997.41    371.25 o 
   7   9   6      996.65      946.95     42.53 o 
   8   9   6      118.99       91.21     20.09 o 
   9   9   6      732.40      791.13     43.86 o 
  10   9   6       92.14       68.11     28.05 o 
  11   9   6      306.13      325.38     42.24 o 
  12   9   6       68.00       99.20     35.06 o 
  13   9   6       69.22      107.35     38.14 o 
 -13  10   6      338.93      400.42     62.07 o 
 -12  10   6     6517.18     6587.38    208.22 o 
 -11  10   6     1135.99     1114.54     64.13 o 
 -10  10   6    17197.88    17515.26    319.94 o 
  -9  10   6      139.43      130.80     27.02 o 
  -8  10   6    32713.33    33118.14    536.00 o 
  -7  10   6      413.01      432.28     24.92 o 
  -6  10   6    45441.68    46522.95    558.87 o 
  -5  10   6     4787.94     4810.40     81.12 o 
  -4  10   6    54325.12    54661.25    645.51 o 
  -3  10   6     4798.26     4681.89     76.73 o 
  -2  10   6    65740.97    67663.12    792.59 o 
  -1  10   6       95.68      132.99     19.59 o 
   0  10   6    50803.86    50731.33    600.04 o 
   1  10   6     3795.66     3816.05     66.50 o 
   2  10   6    34779.71    36001.71    437.00 o 
   3  10   6       61.73      103.67     13.66 o 
   4  10   6    14239.00    14045.14    188.38 o 
   5  10   6      145.25      150.36     16.28 o 
   6  10   6     6885.58     6509.13    122.01 o 
   7  10   6        0.50       -7.53     14.70 o 
   8  10   6     2543.73     2333.81     67.80 o 
   9  10   6      741.80      723.37     53.26 o 
  10  10   6      706.22      612.25     52.02 o 
  11  10   6        2.67      -19.03     25.53 o 
  12  10   6       37.79       24.42     28.27 o 
 -13  11   6      552.91      577.18     71.84 o 
 -12  11   6     2359.42     2329.01    118.63 o 
 -11  11   6      804.56      906.37     60.02 o 
 -10  11   6     1218.41     1235.74     65.91 o 
  -9  11   6      891.08      779.90     53.48 o 
  -8  11   6     1768.18     1686.85     67.26 o 
  -7  11   6     2353.34     2386.67     63.58 o 
  -6  11   6      523.14      614.64     28.32 o 
  -5  11   6     1765.16     1680.99     42.57 o 
  -4  11   6     8173.84     8336.26    123.03 o 
  -3  11   6        0.56        6.43      9.49 o 
  -2  11   6      399.95      316.79     19.31 o 
  -1  11   6      467.46      429.43     21.91 o 
   0  11   6     8470.04     8210.52    119.94 o 
   1  11   6       38.45       35.09     10.63 o 
   2  11   6    30032.87    30467.29    376.12 o 
   3  11   6     1220.05     1309.10     37.15 o 
   4  11   6    13066.39    12883.20    177.21 o 
   5  11   6      172.05      189.97     18.50 o 
   6  11   6     7189.88     7330.37    134.47 o 
   7  11   6      290.32      258.22     27.68 o 
   8  11   6     2261.96     2101.16     71.20 o 
   9  11   6     3585.95     3599.10     91.28 o 
  10  11   6     3035.53     2865.55     99.13 o 
  11  11   6      771.65      879.51     65.39 o 
  12  11   6      366.42      366.06     48.38 o 
 -13  12   6     1354.39     1530.97    107.62 o 
 -12  12   6     2098.42     2206.69    116.96 o 
 -11  12   6     8451.68     8715.80    197.81 o 
 -10  12   6     2055.15     2026.11     79.33 o 
  -9  12   6     6730.55     6759.70    157.43 o 
  -8  12   6    13390.31    13382.84    254.71 o 
  -7  12   6     3459.79     3362.62     79.72 o 
  -6  12   6     5729.51     5802.06    111.80 o 
  -5  12   6    16857.34    16943.28    253.87 o 
  -4  12   6     1543.48     1619.48     41.81 o 
  -3  12   6    20286.78    20044.32    258.88 o 
  -2  12   6     7382.71     7470.00    113.45 o 
  -1  12   6    10506.40    10605.61    149.81 o 
   0  12   6     5760.19     5762.27     93.29 o 
   1  12   6     6609.60     6662.88    104.78 o 
   2  12   6      342.80      369.04     22.71 o 
   3  12   6    10552.76    10482.74    150.93 o 
   4  12   6      867.87      888.60     33.41 o 
   5  12   6     9183.83     9139.82    137.80 o 
   6  12   6     2441.48     2270.73     64.66 o 
   7  12   6     2299.39     2150.39     66.19 o 
   8  12   6      970.56      842.86     46.24 o 
   9  12   6      819.52      866.40     61.05 o 
  10  12   6       71.46      116.77     30.93 o 
  11  12   6     1973.15     1978.83     89.01 o 
  12  12   6      809.56      964.55     70.64 o 
 -12  13   6      695.59      760.01     79.64 o 
 -11  13   6        6.32       10.52     25.62 o 
 -10  13   6        5.20      -19.67     19.67 o 
  -9  13   6        2.10      -20.15     20.62 o 
  -8  13   6      227.77      151.66     35.36 o 
  -7  13   6     1572.51     1750.73     69.43 o 
  -6  13   6      636.28      608.69     37.54 o 
  -5  13   6       58.37       32.48     19.83 o 
  -4  13   6        9.39       14.30     15.51 o 
  -3  13   6      654.79      678.84     29.52 o 
  -2  13   6    12434.50    12079.63    169.71 o 
  -1  13   6    15956.57    16029.14    214.47 o 
   0  13   6     4016.09     3995.75     74.10 o 
   1  13   6     3378.09     3186.25     64.50 o 
   2  13   6     5041.02     5037.43     88.08 o 
   3  13   6     5475.99     5563.41     95.19 o 
   4  13   6     5902.43     5693.68     97.66 o 
   5  13   6     1311.54     1240.95     41.16 o 
   6  13   6      294.72      303.55     29.71 o 
   7  13   6      962.86      954.06     48.69 o 
   8  13   6     3012.46     2914.12     81.06 o 
   9  13   6        9.48       -0.27     20.13 o 
  10  13   6       31.36       14.09     21.59 o 
  11  13   6       43.51       29.17     30.29 o 
 -12  14   6      925.96      895.70     88.13 o 
 -11  14   6     5461.45     5652.69    151.91 o 
 -10  14   6     3310.24     3381.08    108.70 o 
  -9  14   6     7384.98     7626.13    330.61 o 
  -8  14   6     1009.16     1066.12     62.52 o 
  -7  14   6    18951.40    19088.17    342.22 o 
  -6  14   6     5312.81     5374.98    122.95 o 
  -5  14   6    24093.94    24741.50    357.62 o 
  -4  14   6    17844.53    18209.76    273.51 o 
  -3  14   6    24945.50    25341.61    362.85 o 
  -2  14   6     6756.52     6728.05    114.15 o 
  -1  14   6    20780.02    21364.07    278.62 o 
   0  14   6     3604.15     3461.10     69.30 o 
   1  14   6    36861.66    37073.06    457.42 o 
   2  14   6     2927.18     2843.37     62.37 o 
   3  14   6     3433.62     3612.23     73.05 o 
   4  14   6     1804.34     1635.45     47.42 o 
   5  14   6     1161.29     1175.61     49.16 o 
   6  14   6     1142.68     1124.31     50.56 o 
   7  14   6     7453.49     7232.57    142.81 o 
   8  14   6        0.72      -10.58     19.57 o 
   9  14   6      100.48      124.14     27.27 o 
  10  14   6      380.49      428.22     44.17 o 
  11  14   6      144.32       99.37     64.07 o 
 -11  15   6     2851.60     2768.47    121.07 o 
 -10  15   6      566.39      590.76     55.22 o 
  -9  15   6     1587.58     1521.07     76.89 o 
  -8  15   6       93.92      100.52     27.94 o 
  -7  15   6      201.89      238.10     36.86 o 
  -6  15   6     1330.88     1380.73     61.96 o 
  -5  15   6      544.41      549.46     37.12 o 
  -4  15   6       63.90       81.96     20.99 o 
  -3  15   6      661.57      614.95     37.45 o 
  -2  15   6     3780.02     3583.08     83.42 o 
  -1  15   6      625.18      689.47     39.51 o 
   0  15   6     2247.96     2174.45     59.35 o 
   1  15   6     7684.65     7268.63    118.54 o 
   2  15   6     1717.03     1644.18     47.80 o 
   3  15   6     7591.04     7481.04    136.62 o 
   4  15   6      261.48      323.01     28.76 o 
   5  15   6     5316.08     5312.88    112.73 o 
   6  15   6       77.65       97.45     23.08 o 
   7  15   6     4692.91     4734.31    120.95 o 
   8  15   6      127.65      113.25     28.41 o 
   9  15   6     3350.60     3379.86    123.57 o 
  10  15   6       34.57       26.25     24.28 o 
  11  15   6     1233.52     1424.33     94.70 o 
 -11  16   6     1493.86     1586.13     86.63 o 
 -10  16   6     2489.05     2651.51    102.22 o 
  -9  16   6     7377.22     7435.38    180.12 o 
  -8  16   6     3454.22     3258.38    106.71 o 
  -7  16   6     5411.57     5487.40    141.32 o 
  -6  16   6     4566.89     4541.66    104.11 o 
  -5  16   6    11792.73    11755.91    198.95 o 
  -4  16   6     9836.37     9750.28    171.02 o 
  -3  16   6    14270.25    14465.70    230.42 o 
  -2  16   6    10687.45    10525.26    178.91 o 
  -1  16   6     5064.62     5136.50    106.73 o 
   0  16   6     9939.88     9672.44    149.12 o 
   1  16   6       22.05       24.90     15.95 o 
   2  16   6     2076.24     2019.10     59.20 o 
   3  16   6     5919.43     5883.24    129.28 o 
   4  16   6    12778.11    12340.81    222.57 o 
   5  16   6      553.28      663.38     50.88 o 
   6  16   6     2726.09     2656.56     86.47 o 
   7  16   6     2064.71     1890.54     74.55 o 
   8  16   6     1747.14     1814.18     74.85 o 
   9  16   6       47.01       61.69     27.31 o 
  10  16   6     3091.48     3262.36    105.31 o 
 -10  17   6        0.47        4.44     32.70 o 
  -9  17   6      691.22      780.37     69.39 o 
  -8  17   6       50.35       13.62     26.83 o 
  -7  17   6       56.02       50.32     29.63 o 
  -6  17   6     1912.30     2053.82     74.41 o 
  -5  17   6      847.07      936.71     57.42 o 
  -4  17   6       49.59       67.97     24.02 o 
  -3  17   6     3284.31     3204.00     91.11 o 
  -2  17   6      286.22      293.58     34.11 o 
  -1  17   6     5365.31     5175.86    121.16 o 
   0  17   6      525.79      464.09     40.28 o 
   1  17   6     4575.20     4534.09     96.58 o 
   2  17   6      750.23      722.79     40.75 o 
   3  17   6     4867.05     4721.17    114.58 o 
   4  17   6      564.97      584.31     38.57 o 
   5  17   6     4885.09     4782.49    145.13 o 
   6  17   6      189.20      146.14     38.07 o 
   7  17   6     1884.22     1862.54     87.84 o 
   8  17   6       51.50       54.00     25.99 o 
   9  17   6      278.70      350.02     42.59 o 
  10  17   6      139.11      131.41     32.89 o 
 -10  18   6     2562.86     2733.26    118.77 o 
  -9  18   6     3184.89     3348.64    129.54 o 
  -8  18   6     2392.01     2409.06    106.69 o 
  -7  18   6     9478.19     9981.56    259.92 o 
  -6  18   6     6074.46     6054.81    173.08 o 
  -5  18   6     5967.64     6057.25    139.35 o 
  -4  18   6     3571.10     3568.65    100.05 o 
  -3  18   6     8620.21     8821.95    179.13 o 
  -2  18   6     2949.20     2844.48     87.65 o 
  -1  18   6    12735.11    12557.85    230.18 o 
   0  18   6     5282.04     5317.97    125.86 o 
   1  18   6     6441.64     6303.46    140.60 o 
   2  18   6     5908.50     5971.33    119.38 o 
   3  18   6      194.96      240.53     31.92 o 
   4  18   6      155.99      189.77     26.12 o 
   5  18   6      129.75      149.11     30.66 o 
   6  18   6     1416.38     1325.91     67.95 o 
   7  18   6      470.02      485.58     47.05 o 
   8  18   6      581.01      582.37     51.79 o 
   9  18   6       10.19       39.32     28.88 o 
  -9  19   6      971.14     1061.26     83.12 o 
  -8  19   6      216.32      221.54     43.86 o 
  -7  19   6      316.75      334.17     48.89 o 
  -6  19   6      479.73      518.50     56.65 o 
  -5  19   6      577.07      591.56     50.43 o 
  -4  19   6       55.60       54.63     25.26 o 
  -3  19   6      266.89      248.20     34.74 o 
  -2  19   6     2487.01     2491.80     83.06 o 
  -1  19   6      624.52      555.79     45.43 o 
   0  19   6     1571.41     1475.70    111.80 o 
   1  19   6     1602.71     1584.52     69.32 o 
   2  19   6      855.11      827.38     53.94 o 
   3  19   6     1011.33     1015.06     57.98 o 
   4  19   6     2719.12     2670.42     88.38 o 
   5  19   6     1189.78     1262.45     67.67 o 
   6  19   6     3071.77     3131.70    100.96 o 
   7  19   6      421.93      427.17     53.90 o 
   8  19   6     2398.11     2779.35     98.95 o 
  -8  20   6     6994.63     7550.06    214.36 o 
  -7  20   6     1091.98     1128.79     90.75 o 
  -6  20   6     8044.40     8215.76    219.04 o 
  -5  20   6       30.23       18.29     24.18 o 
  -4  20   6     9136.75     9513.58    242.96 o 
  -3  20   6     1483.35     1502.38     70.97 o 
  -2  20   6    11547.20    11331.04    255.53 o 
  -1  20   6     3128.25     3007.45     94.01 o 
   0  20   6     4266.01     4333.31    115.01 o 
   1  20   6     3357.59     3101.50     95.54 o 
   2  20   6     6685.24     6986.00    156.47 o 
   3  20   6     2022.82     2000.10     77.01 o 
   4  20   6     1710.97     1778.79     91.76 o 
   5  20   6     3510.18     3676.99    110.78 o 
   6  20   6      657.46      738.91     56.80 o 
   7  20   6     3250.90     3709.03    129.45 o 
  -7  21   6        0.45      -33.98     33.98 o 
  -6  21   6        5.75       17.61     30.00 o 
  -5  21   6       65.26       37.34     28.85 o 
  -4  21   6     2363.70     2290.94     86.81 o 
  -3  21   6      140.11       92.21     30.66 o 
  -2  21   6     2471.70     2421.27     85.91 o 
  -1  21   6      198.37      184.10     32.96 o 
   0  21   6     2619.86     2458.50     86.81 o 
   1  21   6        4.75       14.52     24.83 o 
   2  21   6     4693.19     4694.01    155.80 o 
   3  21   6       17.26       17.35     24.78 o 
   4  21   6     2693.67     2671.16    111.97 o 
   5  21   6       44.80       63.74     37.11 o 
   6  21   6      765.39      977.26     79.01 o 
  -6  22   6     3287.01     3358.06    193.29 o 
  -5  22   6     1098.65     1145.95     85.05 o 
  -4  22   6     2779.08     2870.85    114.35 o 
  -3  22   6      416.41      353.76     43.84 o 
  -2  22   6     4418.51     4496.00    135.23 o 
  -1  22   6        0.69       -4.08     24.17 o 
   0  22   6     2692.60     2822.68     95.73 o 
   1  22   6      241.91      196.88     35.93 o 
   2  22   6     1764.21     1883.26     81.36 o 
   3  22   6      529.46      563.88     62.16 o 
   4  22   6       88.94      117.57     42.95 o 
   5  22   6      516.80      472.16     57.72 o 
  -4  23   6       85.80      130.94     35.58 o 
  -3  23   6       53.64       77.38     30.51 o 
  -2  23   6      647.09      596.06     54.46 o 
  -1  23   6      572.82      610.24     54.60 o 
   0  23   6     2573.46     2673.86     96.33 o 
   1  23   6      274.29      309.25     42.49 o 
   2  23   6     1688.96     1650.67     80.22 o 
   3  23   6      379.15      355.24     53.43 o 
  -1  24   6     6938.44     7276.88    173.62 o 
   0  24   6      284.35      347.50     45.74 o 
 -13   0   7     1573.18     1780.21    108.85 o 
 -11   0   7       44.18       63.39     30.81 o 
  -9   0   7     3416.47     3289.06     90.27 o 
  -7   0   7       82.93       62.76     15.06 o 
  -5   0   7     9258.16     9187.52    262.04 o 
  -3   0   7    34037.13    34770.28    662.72 o 
  -1   0   7    85548.80    93031.93   1506.28 o 
   1   0   7    29369.25    28863.77    481.79 o 
   3   0   7   146376.19   144149.08   8399.60 o 
   5   0   7    50119.80    49193.66    833.84 o 
   7   0   7    24864.63    24439.55    431.58 o 
   9   0   7    31489.30    30656.97   2169.66 o 
  11   0   7    16055.17    15178.99   1224.47 o 
  13   0   7     5771.85     6021.78    507.97 o 
 -14   1   7      202.25      187.85     36.18 o 
 -13   1   7      883.11      911.66     65.07 o 
 -12   1   7      105.01      137.65     28.93 o 
 -11   1   7     2146.92     2037.08     73.56 o 
 -10   1   7     1786.99     1707.43     63.24 o 
  -9   1   7     1134.99     1109.83     39.77 o 
  -8   1   7     2704.50     2553.82     57.86 o 
  -7   1   7      247.12      269.06     19.22 o 
  -6   1   7        3.62       17.22     11.03 o 
  -5   1   7     2889.09     3088.14     58.54 o 
  -4   1   7     6468.92     6333.34     98.33 o 
  -3   1   7      367.39      430.51     20.34 o 
  -2   1   7     2908.19     3042.62     53.61 o 
  -1   1   7      369.80      414.08     17.93 o 
   0   1   7      842.09      917.38     24.75 o 
   1   1   7      524.56      520.91     27.34 o 
   2   1   7     4497.72     4580.05     81.84 o 
   3   1   7       48.22       51.73     12.92 o 
   4   1   7     1817.57     1835.05     84.91 o 
   5   1   7      566.07      643.25     41.68 o 
   6   1   7     2079.26     2081.48     42.91 o 
   7   1   7     2338.83     2255.15     49.08 o 
   8   1   7      489.03      475.36     40.75 o 
   9   1   7     2584.41     2177.55    212.83 o 
  10   1   7     5255.95     5127.71    137.94 o 
  11   1   7     1410.10     1366.51    174.97 o 
  12   1   7     1335.53     1190.65     73.82 o 
  13   1   7     2321.38     2134.98    156.75 o 
  14   1   7     1341.92     1304.84     85.93 o 
 -14   2   7        0.08       23.72     26.56 o 
 -13   2   7       14.01        3.79     23.86 o 
 -12   2   7       51.90       31.91     23.20 o 
 -11   2   7      243.54      260.52     31.56 o 
 -10   2   7      196.69      219.92     23.20 o 
  -9   2   7     4278.45     4020.82     80.34 o 
  -8   2   7      671.29      592.64     36.96 o 
  -7   2   7       10.97       45.86     11.50 o 
  -6   2   7        8.30       12.66      7.53 o 
  -5   2   7     1205.42     1132.78     28.17 o 
  -4   2   7       67.00       78.16      9.76 o 
  -3   2   7     3600.00     3804.48     65.67 o 
  -2   2   7        3.75       12.82      5.93 o 
  -1   2   7       66.87      113.09      7.83 o 
   0   2   7     3916.14     3734.58     55.18 o 
   1   2   7     8156.87     8117.59    106.89 o 
   2   2   7     3336.53     3097.81     56.58 o 
   3   2   7       40.15       40.05      8.76 o 
   4   2   7     8314.52     8768.79    126.94 o 
   5   2   7     2695.80     2649.78     50.39 o 
   6   2   7     9414.37     9239.28    128.96 o 
   7   2   7    14646.77    14551.64    221.70 o 
   8   2   7     2265.00     2111.32     74.65 o 
   9   2   7     2663.75     2352.24     83.84 o 
  10   2   7     2956.44     2759.08     96.08 o 
  11   2   7      604.78      514.16     50.33 o 
  12   2   7     1188.37     1211.78     87.78 o 
  13   2   7     1324.47     1218.98     78.78 o 
  14   2   7      335.20      345.50     54.48 o 
 -14   3   7     2181.68     2345.18    121.40 o 
 -13   3   7      234.60      301.77     44.27 o 
 -12   3   7     1569.50     1555.64     94.29 o 
 -11   3   7      332.44      258.11     33.98 o 
 -10   3   7     3865.91     3427.06     98.40 o 
  -9   3   7     1549.75     1421.15     77.64 o 
  -8   3   7     1935.92     1847.60     48.92 o 
  -7   3   7        3.78       -8.98      8.98 o 
  -6   3   7      458.81      497.68     20.80 o 
  -5   3   7     2991.60     2916.04     51.11 o 
  -4   3   7       73.99       62.88      8.77 o 
  -3   3   7    13824.91    14417.45    179.66 o 
  -2   3   7        1.30       28.81      7.64 o 
  -1   3   7     9536.89    10359.87    131.12 o 
   0   3   7      247.93      308.08     39.16 o 
   1   3   7      723.71      719.13     19.40 o 
   2   3   7      677.97      643.71     45.68 o 
   3   3   7     2015.33     2066.60     50.38 o 
   4   3   7      613.68      727.43     45.53 o 
   5   3   7     3801.79     3872.70     82.26 o 
   6   3   7        3.72       26.45     26.60 o 
   7   3   7      207.88      189.12     20.81 o 
   8   3   7      445.42      404.40     48.28 o 
   9   3   7     3755.05     3701.76    108.60 o 
  10   3   7      237.37      154.54     73.71 o 
  11   3   7     6025.93     5741.65    249.94 o 
  12   3   7      308.83      253.42     42.82 o 
  13   3   7     1423.31     1260.47    120.52 o 
 -14   4   7      128.27      162.19     91.58 o 
 -13   4   7      218.70      220.21     46.47 o 
 -12   4   7      582.44      525.87     47.66 o 
 -11   4   7     1788.40     1484.08    396.81 o 
 -10   4   7        4.06       26.13     15.53 o 
  -9   4   7      895.69      877.75     68.23 o 
  -8   4   7     3965.96     3694.91     76.61 o 
  -7   4   7       38.88       48.43     11.18 o 
  -6   4   7     1490.97     1517.76     36.48 o 
  -5   4   7     1429.98     1272.95     32.37 o 
  -4   4   7    17878.92    18203.43    247.20 o 
  -3   4   7     4573.38     4552.69     71.54 o 
  -2   4   7    24083.26    25524.73    340.89 o 
  -1   4   7    10845.21    11881.60    184.14 o 
   0   4   7    14198.34    14148.48    188.84 o 
   1   4   7     4440.21     4401.03     82.15 o 
   2   4   7    58873.09    61416.50    713.15 o 
   3   4   7     9212.19     9214.03    253.52 o 
   4   4   7    61084.09    61187.25    716.28 o 
   5   4   7     6922.51     6716.52    120.05 o 
   6   4   7    36001.76    36744.99    443.46 o 
   7   4   7     1898.22     1738.78     51.28 o 
   8   4   7    30826.79    30895.80    779.95 o 
   9   4   7     5537.00     4927.65    237.70 o 
  10   4   7    12776.64    12594.77    511.90 o 
  11   4   7     4996.27     4618.27    159.86 o 
  12   4   7     6975.45     6661.60    406.82 o 
  13   4   7      344.66      341.95     49.83 o 
 -14   5   7     1384.82     1405.41    102.34 o 
 -13   5   7      560.47      465.87     59.89 o 
 -12   5   7     1426.70     1312.57     89.60 o 
 -11   5   7       36.94        2.49     51.18 o 
 -10   5   7       31.38       26.66     18.20 o 
  -9   5   7     3363.01     3363.24    113.10 o 
  -8   5   7      254.90      271.05     23.10 o 
  -7   5   7     1480.98     1496.53     38.35 o 
  -6   5   7     3170.24     3566.90     62.61 o 
  -5   5   7      152.22      155.50     14.30 o 
  -4   5   7      605.84      805.99     47.53 o 
  -3   5   7     5448.70     6063.34    148.01 o 
  -2   5   7     6793.76     6694.79    105.09 o 
  -1   5   7     8428.81     9493.34    153.59 o 
   0   5   7     6087.48     6237.59     93.78 o 
   1   5   7     1385.75     1605.33     36.11 o 
   2   5   7      293.95      295.02     16.21 o 
   3   5   7      931.70      936.62     25.97 o 
   4   5   7      678.31      737.02     28.66 o 
   5   5   7      184.09      191.69     14.83 o 
   6   5   7     2523.05     2583.24     50.11 o 
   7   5   7     1554.67     1554.34     47.75 o 
   8   5   7     4800.81     4707.95    104.62 o 
   9   5   7     1235.30     1293.64     66.45 o 
  10   5   7     1881.85     1834.17     88.12 o 
  11   5   7     1275.43     1233.68     73.45 o 
  12   5   7     2285.98     2226.79    103.87 o 
  13   5   7      303.87      320.97     48.55 o 
 -14   6   7      245.34      181.40     49.83 o 
 -13   6   7      570.13      625.69     68.71 o 
 -12   6   7     1361.94     1418.02     92.29 o 
 -11   6   7     3379.32     3498.38    133.92 o 
 -10   6   7      519.73      506.04     64.08 o 
  -9   6   7       18.60       22.29     15.14 o 
  -8   6   7     2483.02     2497.65     54.31 o 
  -7   6   7        9.39       17.04     10.78 o 
  -6   6   7     3649.12     3439.79     61.86 o 
  -5   6   7     4228.22     4181.39     68.95 o 
  -4   6   7     4299.54     4537.40    116.51 o 
  -3   6   7     2278.71     2158.86     48.70 o 
  -2   6   7     1793.79     1834.46     42.35 o 
  -1   6   7     1327.87     1425.41     34.65 o 
   0   6   7     3000.69     2907.41     53.38 o 
   1   6   7     6691.33     6833.10     95.75 o 
   2   6   7    19949.62    21183.66    261.02 o 
   3   6   7     2067.68     2017.01     41.27 o 
   4   6   7      704.72      616.14     23.23 o 
   5   6   7     4096.40     4066.96     83.30 o 
   6   6   7    18670.99    18277.30    262.52 o 
   7   6   7     4116.02     4149.41     87.51 o 
   8   6   7     6718.17     6457.23    122.17 o 
   9   6   7     2427.64     2432.22     98.92 o 
  10   6   7     2804.47     2679.90    183.69 o 
  11   6   7     2332.16     2183.24    132.68 o 
  12   6   7     1117.59     1067.56    118.55 o 
  13   6   7      730.59      714.43     96.55 o 
 -14   7   7      813.83      829.67     83.88 o 
 -13   7   7     1523.62     1514.88    127.82 o 
 -12   7   7      220.42      309.86     73.98 o 
 -11   7   7     1037.65     1157.45     99.47 o 
 -10   7   7     1006.09     1030.94     72.65 o 
  -9   7   7     3191.93     3273.58    120.45 o 
  -8   7   7       26.06       40.22     12.50 o 
  -7   7   7     3336.52     3445.28    144.74 o 
  -6   7   7      190.06      244.14     24.51 o 
  -5   7   7     2526.20     2766.80     82.29 o 
  -4   7   7     9855.86    10744.81    144.21 o 
  -3   7   7      418.50      431.11     23.19 o 
  -2   7   7      415.94      456.93     23.13 o 
  -1   7   7     2192.09     2220.36     48.26 o 
   0   7   7      234.79      206.82     11.78 o 
   1   7   7       68.70      101.12     10.24 o 
   2   7   7    11202.30    11803.66    155.74 o 
   3   7   7     1886.51     2065.68     42.84 o 
   4   7   7      198.03      215.04     15.99 o 
   5   7   7      685.35      652.20     25.67 o 
   6   7   7       12.13       41.83     15.16 o 
   7   7   7      482.51      476.90     38.08 o 
   8   7   7       14.21       32.03     16.41 o 
   9   7   7       33.22       46.68     17.89 o 
  10   7   7     2120.89     2049.82    126.44 o 
  11   7   7      360.88      342.95     58.45 o 
  12   7   7     4405.29     4672.95    155.84 o 
  13   7   7      161.71      166.49     58.68 o 
 -14   8   7      138.67      151.85     66.19 o 
 -13   8   7       71.73       95.30     40.13 o 
 -12   8   7      877.62      828.14     76.13 o 
 -11   8   7      242.05      240.75     45.60 o 
 -10   8   7        3.93        0.14     18.19 o 
  -9   8   7      804.82      716.56     47.82 o 
  -8   8   7       37.97       50.04     21.03 o 
  -7   8   7     4128.65     4041.18     73.35 o 
  -6   8   7     2876.71     2901.81     56.88 o 
  -5   8   7      537.87      556.88     22.81 o 
  -4   8   7    12421.40    12818.46    168.96 o 
  -3   8   7     5325.90     5510.81     82.38 o 
  -2   8   7     4242.78     4161.17     65.72 o 
  -1   8   7    25440.34    26502.81    322.16 o 
   0   8   7     9817.00     9255.90    125.93 o 
   1   8   7     6959.84     6523.91     95.12 o 
   2   8   7    12836.73    12183.30    161.56 o 
   3   8   7    33248.82    33656.84    407.56 o 
   4   8   7    26969.34    26932.97    332.18 o 
   5   8   7    20762.62    21140.75    269.13 o 
   6   8   7    20268.41    19819.18    291.75 o 
   7   8   7     6926.59     6975.06    128.87 o 
   8   8   7     6552.72     6511.52    149.53 o 
   9   8   7    10147.46     9763.69    172.74 o 
  10   8   7     6598.15     6485.58    159.83 o 
  11   8   7     3684.46     3943.07    137.14 o 
  12   8   7     2761.93     2750.41    222.90 o 
  13   8   7     1547.92     1634.27    166.93 o 
 -13   9   7       83.30       72.18     37.06 o 
 -12   9   7      624.37      786.33     77.81 o 
 -11   9   7      273.57      277.02     36.37 o 
 -10   9   7     1015.02     1004.37     58.79 o 
  -9   9   7      523.65      526.53     44.00 o 
  -8   9   7      974.82      896.31     51.55 o 
  -7   9   7     1420.98     1333.41     38.38 o 
  -6   9   7       45.51       56.98     13.69 o 
  -5   9   7     2318.51     2402.15     49.45 o 
  -4   9   7      982.78     1100.64     29.99 o 
  -3   9   7      571.01      543.66     20.65 o 
  -2   9   7     1693.29     1591.12     35.24 o 
  -1   9   7    12817.12    13162.52    172.50 o 
   0   9   7      249.61      249.59     15.48 o 
   1   9   7        3.02        7.59      7.68 o 
   2   9   7     1415.35     1413.38     35.48 o 
   3   9   7     1464.12     1587.74     38.82 o 
   4   9   7     2128.74     2035.02     46.08 o 
   5   9   7      160.76      175.90     16.76 o 
   6   9   7      323.23      287.41     26.63 o 
   7   9   7     3137.59     3118.70     76.14 o 
   8   9   7     1600.16     1457.88     91.69 o 
   9   9   7     9681.61     9604.79    231.84 o 
  10   9   7        0.68      -20.59     20.59 o 
  11   9   7     1413.05     1319.26     73.86 o 
  12   9   7        6.01       55.94     33.88 o 
  13   9   7     2716.94     2860.38    149.50 o 
 -13  10   7       42.97       44.41     36.83 o 
 -12  10   7     2255.43     2484.83    120.19 o 
 -11  10   7        4.03        4.72     23.72 o 
 -10  10   7     3288.26     3273.60    101.49 o 
  -9  10   7      951.95      985.35     56.70 o 
  -8  10   7     1016.74      908.97     57.58 o 
  -7  10   7     1574.57     1393.99     51.21 o 
  -6  10   7     5030.54     5202.01    101.24 o 
  -5  10   7      470.28      531.67     23.98 o 
  -4  10   7    11472.88    11550.09    158.38 o 
  -3  10   7        5.91       20.63      9.31 o 
  -2  10   7     2311.74     2325.30     46.94 o 
  -1  10   7      140.71      151.72     13.55 o 
   0  10   7      639.82      550.78     23.04 o 
   1  10   7    10406.19    10761.41    148.06 o 
   2  10   7     6699.80     6744.29    102.84 o 
   3  10   7    12741.29    12758.55    173.84 o 
   4  10   7      110.55      125.34     15.32 o 
   5  10   7     8578.57     8562.32    128.08 o 
   6  10   7     4047.99     3900.31     86.70 o 
   7  10   7     6624.77     6259.50    122.29 o 
   8  10   7     1078.96     1112.80     49.67 o 
   9  10   7     6904.87     6959.08    163.68 o 
  10  10   7      358.17      435.71     45.71 o 
  11  10   7     4519.40     4479.92    133.00 o 
  12  10   7     2140.03     2197.62    106.78 o 
 -13  11   7     2596.09     2910.55    135.84 o 
 -12  11   7     1518.84     1617.32    104.49 o 
 -11  11   7     1274.52     1289.50    113.42 o 
 -10  11   7     1181.16     1203.21     65.52 o 
  -9  11   7     1567.29     1493.00     66.18 o 
  -8  11   7      820.93      876.96     53.59 o 
  -7  11   7     3066.34     2701.24     83.04 o 
  -6  11   7     2116.86     2077.75     59.29 o 
  -5  11   7     5262.52     5435.49    127.86 o 
  -4  11   7      351.21      374.69     20.91 o 
  -3  11   7      912.62     1003.11     40.61 o 
  -2  11   7      297.94      362.00     19.87 o 
  -1  11   7      381.01      467.16     22.49 o 
   0  11   7      999.61      982.78     31.06 o 
   1  11   7     3063.46     3014.06     66.08 o 
   2  11   7       12.82       30.78     11.56 o 
   3  11   7     3123.73     3061.63     61.03 o 
   4  11   7      271.04      263.70     20.28 o 
   5  11   7      535.98      539.29     41.40 o 
   6  11   7       51.44       70.16     18.55 o 
   7  11   7      193.82      176.31     25.59 o 
   8  11   7      181.08      138.29     23.82 o 
   9  11   7       18.52       29.95     19.71 o 
  10  11   7       31.87       53.67     26.58 o 
  11  11   7     1956.70     2018.05     87.32 o 
  12  11   7        4.12       30.59     30.75 o 
 -12  12   7        0.78        8.40     37.96 o 
 -11  12   7       17.80       26.12     45.76 o 
 -10  12   7       56.28       98.13     27.62 o 
  -9  12   7      142.29      145.90     31.47 o 
  -8  12   7     2332.78     2194.86     93.75 o 
  -7  12   7      125.59      118.23     20.76 o 
  -6  12   7      183.87      205.06     24.37 o 
  -5  12   7     5089.93     4955.41    100.49 o 
  -4  12   7        2.46       16.87     14.27 o 
  -3  12   7     2426.87     2372.38     61.61 o 
  -2  12   7      984.04     1030.43     33.02 o 
  -1  12   7     7497.60     7374.18    112.83 o 
   0  12   7     4366.95     4310.62     76.08 o 
   1  12   7    21990.84    21352.07    274.34 o 
   2  12   7       17.50       26.32     13.95 o 
   3  12   7    10253.97     9595.98    141.37 o 
   4  12   7     2962.25     2727.92     59.08 o 
   5  12   7    10445.98     9910.84    147.31 o 
   6  12   7     1938.67     2028.45     61.87 o 
   7  12   7    25440.38    25282.81    373.42 o 
   8  12   7     4995.90     4904.12    109.94 o 
   9  12   7     4407.94     4255.85    102.89 o 
  10  12   7      859.92      818.78     61.01 o 
  11  12   7     4083.40     4241.25    136.66 o 
  12  12   7       93.13      177.14     50.46 o 
 -12  13   7       95.22       73.57     43.49 o 
 -11  13   7       25.49      -11.33     26.38 o 
 -10  13   7      455.93      323.56     39.98 o 
  -9  13   7       45.43       13.01     28.71 o 
  -8  13   7     1259.50     1109.47     62.02 o 
  -7  13   7      515.69      504.35     57.49 o 
  -6  13   7      757.91      685.07     39.35 o 
  -5  13   7      201.49      223.92     25.98 o 
  -4  13   7      134.04       81.33     19.25 o 
  -3  13   7     5041.57     5048.84    101.34 o 
  -2  13   7     3288.98     3366.32     66.21 o 
  -1  13   7     6266.19     6080.74     99.49 o 
   0  13   7      667.93      594.67     29.84 o 
   1  13   7     1178.79     1210.64     38.09 o 
   2  13   7       68.96       57.75     14.64 o 
   3  13   7     1198.52     1191.21     39.21 o 
   4  13   7      136.43      164.57     19.28 o 
   5  13   7      186.90      164.34     23.28 o 
   6  13   7      679.71      551.24     37.94 o 
   7  13   7      731.97      673.15     42.33 o 
   8  13   7     2552.04     2435.08     74.39 o 
   9  13   7      525.07      492.11     44.67 o 
  10  13   7     1612.66     1719.25     95.60 o 
  11  13   7      891.14      831.01     74.63 o 
 -12  14   7       53.11       11.12     38.56 o 
 -11  14   7     3580.72     3836.56    172.98 o 
 -10  14   7       37.17       22.55     27.05 o 
  -9  14   7     2108.93     2122.97     84.88 o 
  -8  14   7      261.00      216.26     35.20 o 
  -7  14   7     1809.45     1759.88     73.29 o 
  -6  14   7        7.26        2.01     18.32 o 
  -5  14   7     7450.39     7592.13    140.47 o 
  -4  14   7     2361.88     2365.51     66.19 o 
  -3  14   7      852.30      848.23     41.60 o 
  -2  14   7     9959.62     9425.92    159.85 o 
  -1  14   7     2424.99     2518.72     57.24 o 
   0  14   7      590.38      601.54     29.72 o 
   1  14   7     3740.91     3724.63     73.09 o 
   2  14   7     7843.78     7464.24    119.55 o 
   3  14   7      198.93      218.69     22.18 o 
   4  14   7    24817.95    24335.66    340.18 o 
   5  14   7      180.83      164.85     27.60 o 
   6  14   7     5618.80     5665.75    131.64 o 
   7  14   7      501.15      526.91     44.06 o 
   8  14   7     4000.14     3971.11    109.06 o 
   9  14   7      615.62      570.56     57.35 o 
  10  14   7     8442.89     9160.84    196.32 o 
  11  14   7       86.53       94.30     40.32 o 
 -11  15   7      180.80      150.08     35.80 o 
 -10  15   7     1756.79     1822.33    135.72 o 
  -9  15   7       78.24       62.12     26.73 o 
  -8  15   7      403.35      404.15     44.24 o 
  -7  15   7     3525.33     3546.73    106.88 o 
  -6  15   7      505.81      428.34     35.37 o 
  -5  15   7      892.73      928.76     46.36 o 
  -4  15   7      240.97      243.79     27.50 o 
  -3  15   7       44.27       68.36     19.72 o 
  -2  15   7       37.48       54.00     21.74 o 
  -1  15   7     5975.68     5768.27    131.32 o 
   0  15   7      956.10     1035.26     42.42 o 
   1  15   7      354.92      373.32     29.71 o 
   2  15   7     1054.42     1052.47     55.45 o 
   3  15   7      327.52      316.12     32.96 o 
   4  15   7      127.59      158.96     32.51 o 
   5  15   7        1.45       -8.23     19.09 o 
   6  15   7        0.27       15.57     21.28 o 
   7  15   7      183.72      147.05     30.16 o 
   8  15   7       21.68       13.53     22.31 o 
   9  15   7       21.91       42.86     24.76 o 
  10  15   7      377.90      489.15     47.73 o 
 -11  16   7        3.25       33.55     34.33 o 
 -10  16   7        2.75       35.88     32.76 o 
  -9  16   7       14.00       60.73     33.23 o 
  -8  16   7       65.43       70.97     31.62 o 
  -7  16   7      320.51      344.94     45.55 o 
  -6  16   7      119.17      122.22     25.97 o 
  -5  16   7        1.02       -1.76     19.63 o 
  -4  16   7        7.55       16.00     20.71 o 
  -3  16   7       44.59       68.93     29.88 o 
  -2  16   7      945.43      886.24     50.69 o 
  -1  16   7      684.78      624.53     44.62 o 
   0  16   7    20901.79    20508.91    334.70 o 
   1  16   7      293.66      286.17     27.55 o 
   2  16   7     6182.09     5785.25    112.20 o 
   3  16   7       50.08       39.41     18.74 o 
   4  16   7     2049.18     1874.37     59.24 o 
   5  16   7        5.94       -5.86     20.72 o 
   6  16   7    15944.31    15480.98    279.45 o 
   7  16   7      251.70      319.75     38.60 o 
   8  16   7     8205.27     8421.40    183.67 o 
   9  16   7       53.16       96.91     30.19 o 
  10  16   7      871.88      927.26     63.38 o 
 -10  17   7     1012.74      963.90     82.66 o 
  -9  17   7      782.61      780.22     69.39 o 
  -8  17   7        8.94       32.56     46.94 o 
  -7  17   7     2954.31     2987.54    114.46 o 
  -6  17   7      664.51      617.86     54.54 o 
  -5  17   7       34.09       21.25     22.64 o 
  -4  17   7     3154.54     3178.77     92.60 o 
  -3  17   7     2256.98     2278.42     77.07 o 
  -2  17   7     4131.96     3967.82    104.08 o 
  -1  17   7      299.98      259.11     33.65 o 
   0  17   7     3345.35     3347.95     93.59 o 
   1  17   7        0.15        9.44     21.61 o 
   2  17   7     1006.57      959.51     45.69 o 
   3  17   7       32.21       33.96     21.63 o 
   4  17   7      330.65      378.81     37.77 o 
   5  17   7      504.59      476.90     43.43 o 
   6  17   7        1.60       33.96     23.84 o 
   7  17   7      618.06      591.37     62.46 o 
   8  17   7      470.35      409.34     44.70 o 
   9  17   7      440.99      543.65     66.44 o 
  -9  18   7     1603.83     1957.76    132.23 o 
  -8  18   7     4111.51     4221.56    145.30 o 
  -7  18   7      444.42      453.20     54.87 o 
  -6  18   7     1541.20     1434.83    153.66 o 
  -5  18   7     1241.07     1244.50     63.32 o 
  -4  18   7     1085.72      986.60     57.89 o 
  -3  18   7     4566.78     4324.02    112.63 o 
  -2  18   7     1320.62     1339.43     63.60 o 
  -1  18   7     3490.60     3271.87    103.97 o 
   0  18   7     1175.89     1154.55     59.37 o 
   1  18   7     3631.31     3345.65     95.70 o 
   2  18   7     1886.40     1687.94     67.78 o 
   3  18   7    10433.46    10275.27    205.48 o 
   4  18   7     1505.96     1355.01     80.28 o 
   5  18   7     6407.35     6381.25    149.83 o 
   6  18   7       62.94       44.89     24.83 o 
   7  18   7     1566.54     1633.81     76.85 o 
   8  18   7       18.77       21.53     26.67 o 
   9  18   7     5337.54     5672.19    149.82 o 
  -9  19   7      617.98      711.31     71.38 o 
  -8  19   7       12.84      -14.39     31.14 o 
  -7  19   7      574.82      711.31     67.90 o 
  -6  19   7     1287.33     1458.39     88.14 o 
  -5  19   7      548.25      602.20     48.62 o 
  -4  19   7       17.02       27.01     24.46 o 
  -3  19   7     1579.45     1467.40     69.21 o 
  -2  19   7      467.37      522.59     45.50 o 
  -1  19   7       54.06       67.17     25.90 o 
   0  19   7      936.01      816.41     54.34 o 
   1  19   7      402.50      439.48     42.82 o 
   2  19   7      901.82     1005.94     58.78 o 
   3  19   7       32.57       48.56     24.65 o 
   4  19   7      895.50      844.59     70.15 o 
   5  19   7      208.48      236.30     39.58 o 
   6  19   7       80.07       80.66     26.68 o 
   7  19   7       30.13       67.56     30.47 o 
   8  19   7       59.76       49.80     30.31 o 
  -8  20   7        1.21      -13.81     28.62 o 
  -7  20   7       27.66        4.89     29.45 o 
  -6  20   7     1179.24     1206.22     84.46 o 
  -5  20   7        0.74       -5.93     23.41 o 
  -4  20   7      138.33      224.64     36.03 o 
  -3  20   7        2.14       17.92     22.95 o 
  -2  20   7      417.60      448.06     43.80 o 
  -1  20   7     1117.04     1042.31     61.15 o 
   0  20   7     1015.57      911.77     58.38 o 
   1  20   7     3222.63     3197.94     98.10 o 
   2  20   7      266.13      301.31     37.08 o 
   3  20   7     1188.79     1093.47     62.63 o 
   4  20   7      523.32      438.83     52.58 o 
   5  20   7     3587.30     3529.49    129.91 o 
   6  20   7     1114.15     1136.08     82.22 o 
   7  20   7     4777.41     4851.44    136.80 o 
  -7  21   7      136.87      115.89     39.08 o 
  -6  21   7       43.90       64.52     34.87 o 
  -5  21   7     1965.10     2116.76     84.96 o 
  -4  21   7      125.65       85.46     41.02 o 
  -3  21   7     1947.37     2004.46     87.76 o 
  -2  21   7     1275.68     1250.30     68.36 o 
  -1  21   7      356.01      345.84     41.51 o 
   0  21   7        2.08      -20.53     23.12 o 
   1  21   7     3133.57     3031.57    121.56 o 
   2  21   7      247.61      241.34     35.96 o 
   3  21   7      739.94      678.87     53.66 o 
   4  21   7      637.46      784.63     70.42 o 
   5  21   7       79.18      155.14     40.44 o 
   6  21   7      658.20      735.78     70.39 o 
  -5  22   7        2.83       -1.06     32.28 o 
  -4  22   7     1365.19     1346.88     74.39 o 
  -3  22   7       44.76       35.60     27.49 o 
  -2  22   7     3796.95     3642.57    112.02 o 
  -1  22   7      184.14      220.15     36.62 o 
   0  22   7     4881.82     4879.74    131.14 o 
   1  22   7      165.87      141.31     34.25 o 
   2  22   7     1454.22     1460.59     75.30 o 
   3  22   7     1575.33     1519.47     94.44 o 
   4  22   7     2482.23     2510.29    112.66 o 
   5  22   7     2171.98     2193.24    106.64 o 
  -4  23   7     1004.55      998.16     67.64 o 
  -3  23   7      111.53       85.96     32.10 o 
  -2  23   7      338.58      235.22     38.34 o 
  -1  23   7     2785.44     2674.04     97.21 o 
   0  23   7       26.28       -3.29     28.01 o 
   1  23   7      710.46      629.30     55.26 o 
   2  23   7      436.69      466.46     49.02 o 
   3  23   7      143.59      224.82     44.70 o 
 -14   0   8      991.19     1225.93    123.80 o 
 -12   0   8     3493.08     3455.53    249.84 o 
 -10   0   8     1360.20     1184.23     74.88 o 
  -8   0   8      430.41      470.17     33.56 o 
  -6   0   8      751.21      841.96     53.34 o 
  -4   0   8     5779.66     5814.83    118.57 o 
  -2   0   8    28238.00    29669.51    498.56 o 
   0   0   8     2829.30     2950.62     67.47 o 
   2   0   8     3912.52     3518.28     87.57 o 
   4   0   8    47716.34    47465.80    791.17 o 
   6   0   8     4470.48     4133.21    222.40 o 
   8   0   8     3952.02     3766.25    243.57 o 
  10   0   8     6113.21     5272.39    885.75 o 
  12   0   8       29.36      -31.15     33.52 o 
 -14   1   8     1918.59     1861.78    153.07 o 
 -13   1   8      426.12      444.74     48.47 o 
 -12   1   8     4249.09     4265.32    117.66 o 
 -11   1   8     1527.87     1702.66     66.28 o 
 -10   1   8     7184.33     7157.16    153.11 o 
  -9   1   8    17160.59    17528.46    255.27 o 
  -8   1   8    25456.66    25403.54    350.85 o 
  -7   1   8     5437.09     5287.22     94.54 o 
  -6   1   8    44002.34    44219.93    579.70 o 
  -5   1   8    12419.29    11612.19    169.07 o 
  -4   1   8    59299.29    60198.36    836.73 o 
  -3   1   8    34255.45    35674.36    420.61 o 
  -2   1   8    32378.86    32502.48    465.86 o 
  -1   1   8      837.84      878.26     21.60 o 
   0   1   8    82882.27    86938.34    998.53 o 
   1   1   8     1130.99     1075.92     25.19 o 
   2   1   8    39613.64    41147.82    513.75 o 
   3   1   8    10435.17    10048.84    194.29 o 
   4   1   8    22232.88    22117.11    289.44 o 
   5   1   8      490.67      534.76     31.63 o 
   6   1   8     5444.56     5117.29     81.52 o 
   7   1   8       24.28       18.34     13.64 o 
   8   1   8      193.65      166.40     28.94 o 
   9   1   8     1309.15     1242.51    142.47 o 
  10   1   8      722.01      699.61     55.43 o 
  11   1   8       49.98       81.27     30.54 o 
  12   1   8      269.89      276.32     55.22 o 
  13   1   8      149.97       70.73     32.92 o 
 -14   2   8     3041.76     3195.77    160.85 o 
 -13   2   8     2946.66     3127.63    277.99 o 
 -12   2   8     8581.01     8876.39    212.21 o 
 -11   2   8      959.10     1064.13     56.14 o 
 -10   2   8    11125.48    11057.86    207.57 o 
  -9   2   8    10059.76     9284.44    159.89 o 
  -8   2   8    10611.29    10487.78    165.65 o 
  -7   2   8     3272.04     3343.89     60.74 o 
  -6   2   8     8846.43     8791.37    122.95 o 
  -5   2   8     3067.94     3074.73     53.58 o 
  -4   2   8    19247.05    19603.60    241.13 o 
  -3   2   8      484.05      440.10     16.69 o 
  -2   2   8    19214.99    21414.83    258.76 o 
  -1   2   8     1146.17     1091.27     35.05 o 
   0   2   8     2688.22     3094.00     62.98 o 
   1   2   8       13.05       24.74     11.10 o 
   2   2   8      884.96      906.32     28.42 o 
   3   2   8       27.71       62.97     24.74 o 
   4   2   8     3763.61     3572.76     74.10 o 
   5   2   8      201.90      181.92     14.69 o 
   6   2   8      592.16      552.55     46.14 o 
   7   2   8      644.63      478.04     47.03 o 
   8   2   8       71.54       35.46     23.02 o 
   9   2   8      275.76      292.09     80.25 o 
  10   2   8      671.97      823.81     94.52 o 
  11   2   8      339.32      296.73     41.38 o 
  12   2   8      254.54      267.85     47.60 o 
  13   2   8       41.44      100.37     35.01 o 
 -14   3   8      689.11      871.90     84.33 o 
 -13   3   8     1172.13     1231.86    141.97 o 
 -12   3   8     4251.25     4223.49    152.70 o 
 -11   3   8     3160.90     1610.54    217.38 o 
 -10   3   8     9545.29     9643.35    163.62 o 
  -9   3   8     3639.61     3625.20     86.97 o 
  -8   3   8    19730.56    20078.34    288.14 o 
  -7   3   8    19169.73    18898.30    241.76 o 
  -6   3   8    12411.51    12515.95    165.74 o 
  -5   3   8    33049.79    34114.07    435.20 o 
  -4   3   8    49335.04    50416.87    590.21 o 
  -3   3   8    36874.66    38802.09    456.71 o 
  -2   3   8    34933.61    36685.04    432.72 o 
  -1   3   8    39124.07    41000.29    480.51 o 
   0   3   8     3582.14     3176.12     55.06 o 
   1   3   8    25671.61    26017.40    311.58 o 
   2   3   8    15016.52    15061.06    213.05 o 
   3   3   8    16918.77    17225.83    215.98 o 
   4   3   8      170.89      230.27     32.52 o 
   5   3   8     9643.02    10130.83    147.57 o 
   6   3   8      137.13      102.93     15.64 o 
   7   3   8     5767.45     5615.95    107.08 o 
   8   3   8     1046.44      925.45     72.87 o 
   9   3   8     3041.90     2847.08    110.39 o 
  10   3   8      305.99      377.77     42.92 o 
  11   3   8      572.16      635.53     55.80 o 
  12   3   8      216.87      208.84     39.66 o 
  13   3   8      908.71      793.63     66.53 o 
 -14   4   8      759.51      777.97    126.38 o 
 -13   4   8     2380.42     2303.15    203.96 o 
 -12   4   8     1003.68     1029.78     80.34 o 
 -11   4   8     3335.97     3243.51    215.59 o 
 -10   4   8        5.09       33.41     16.50 o 
  -9   4   8     2307.23     2451.85     86.12 o 
  -8   4   8     1563.58     1518.32     41.81 o 
  -7   4   8      205.99      224.59     18.78 o 
  -6   4   8      414.94      382.22     23.64 o 
  -5   4   8     1049.30     1142.54     28.96 o 
  -4   4   8     7076.96     6993.79     98.26 o 
  -3   4   8     9713.06     9381.25    140.29 o 
  -2   4   8     5886.83     6254.64    109.71 o 
  -1   4   8       53.96       44.55      7.00 o 
   0   4   8      606.29      494.20     30.05 o 
   1   4   8     3477.20     3270.20     52.72 o 
   2   4   8     9542.54     9677.77    129.58 o 
   3   4   8    34033.10    34318.37    410.48 o 
   4   4   8    10637.73    10709.47    181.08 o 
   5   4   8     6071.05     5846.55    120.21 o 
   6   4   8     2883.68     2899.50     58.64 o 
   7   4   8     5846.53     5749.85    116.86 o 
   8   4   8     2808.41     2771.64     74.36 o 
   9   4   8     2515.99     2457.14     95.21 o 
  10   4   8      536.71      542.00     50.93 o 
  11   4   8     1246.00     1180.31     78.57 o 
  12   4   8      682.24      683.87     61.67 o 
  13   4   8        4.67       36.94     31.96 o 
 -14   5   8      777.70      786.72     87.50 o 
 -13   5   8     3279.24     3448.46    180.71 o 
 -12   5   8     1718.30     1672.43    115.32 o 
 -11   5   8    11912.94    11953.47    298.81 o 
 -10   5   8     2396.52     2415.39     74.95 o 
  -9   5   8    22313.09    21585.89    318.58 o 
  -8   5   8      954.85      925.90     38.76 o 
  -7   5   8    33200.67    33366.77    408.94 o 
  -6   5   8      873.18      988.45     45.47 o 
  -5   5   8    45149.96    46617.07    608.15 o 
  -4   5   8     1131.52     1097.23     30.50 o 
  -3   5   8    41271.13    40079.70    526.32 o 
  -2   5   8     2830.90     2527.25     51.68 o 
  -1   5   8   121712.48   125588.06   1713.44 o 
   0   5   8      124.22      168.83     12.60 o 
   1   5   8    25247.22    25836.64    333.86 o 
   2   5   8     1522.55     1542.71     44.30 o 
   3   5   8    16575.12    16363.80    235.76 o 
   4   5   8     5614.45     6350.01    115.85 o 
   5   5   8    12417.97    11891.20    199.44 o 
   6   5   8       26.16       38.62     15.37 o 
   7   5   8     2395.89     2187.75     74.74 o 
   8   5   8      111.27      139.05     24.52 o 
   9   5   8       22.78       38.52     37.19 o 
  10   5   8       76.90       72.63     28.14 o 
  11   5   8      568.58      547.57     53.81 o 
  12   5   8      257.94      223.88     41.74 o 
  13   5   8      286.60      342.13     50.09 o 
 -14   6   8      846.80      936.89    149.17 o 
 -13   6   8     4378.08     4307.93    423.15 o 
 -12   6   8      682.23      620.71     66.29 o 
 -11   6   8    15749.66    14674.51    976.28 o 
 -10   6   8      145.11      171.06     38.27 o 
  -9   6   8     6274.51     6184.88    219.42 o 
  -8   6   8     4605.37     4476.76     79.51 o 
  -7   6   8     8918.30     8888.55    129.84 o 
  -6   6   8      130.74      132.85     13.78 o 
  -5   6   8    10869.90    10484.30    142.51 o 
  -4   6   8      406.90      394.08     23.53 o 
  -3   6   8     4535.25     4097.27     75.51 o 
  -2   6   8      840.37      867.61     28.20 o 
  -1   6   8       15.38       14.61     10.84 o 
   0   6   8     5748.48     6138.06     95.24 o 
   1   6   8       22.36       71.02     11.25 o 
   2   6   8      624.02      574.39     21.37 o 
   3   6   8       97.52       89.34     11.15 o 
   4   6   8      141.60      128.12     16.05 o 
   5   6   8        0.76       10.26      9.57 o 
   6   6   8      252.79      302.30     24.14 o 
   7   6   8      117.72      102.90     20.09 o 
   8   6   8       17.75        8.23     16.50 o 
   9   6   8     1273.58     1148.97    115.42 o 
  10   6   8        2.50      -22.04     24.66 o 
  11   6   8      258.22      286.85     50.18 o 
  12   6   8      243.28      278.23     48.18 o 
  13   6   8      209.48      296.95     48.68 o 
 -14   7   8        1.06      -17.57     35.38 o 
 -13   7   8     2421.99     2413.48    120.61 o 
 -12   7   8      442.23      354.69     94.96 o 
 -11   7   8     6756.34     6825.68    404.52 o 
 -10   7   8      965.53      939.97     96.70 o 
  -9   7   8     8498.61     8742.31    179.89 o 
  -8   7   8     5606.38     5444.85    132.86 o 
  -7   7   8    14162.48    14263.55    192.84 o 
  -6   7   8     1761.50     1834.45     79.88 o 
  -5   7   8    27293.88    26762.12    330.15 o 
  -4   7   8    15797.94    16200.86    251.25 o 
  -3   7   8    47177.52    50352.93    657.98 o 
  -2   7   8    13593.35    14558.61    208.98 o 
  -1   7   8    20981.33    21148.30    279.31 o 
   0   7   8     6595.66     6570.63    102.41 o 
   1   7   8    31600.61    32406.83    389.64 o 
   2   7   8    26322.03    26729.45    327.07 o 
   3   7   8     9399.20     9362.22    130.48 o 
   4   7   8     7224.40     7057.36    105.28 o 
   5   7   8      567.28      652.98     31.82 o 
   6   7   8     2014.69     1978.22     55.26 o 
   7   7   8     3411.61     3339.20     92.90 o 
   8   7   8     8757.97     8680.92    154.02 o 
   9   7   8      875.47      881.52     98.26 o 
  10   7   8      895.35      858.73     62.07 o 
  11   7   8      692.60      665.24     59.01 o 
  12   7   8      568.45      612.67     61.27 o 
  13   7   8       41.43       24.86     31.31 o 
 -13   8   8      816.39      804.01     82.98 o 
 -12   8   8     6717.60     6523.15    276.41 o 
 -11   8   8       27.02       51.85     21.04 o 
 -10   8   8     3506.22     3381.85    107.72 o 
  -9   8   8     1284.75     1189.47     58.95 o 
  -8   8   8      259.41      333.65     27.30 o 
  -7   8   8     1043.30     1000.04     40.59 o 
  -6   8   8     2247.07     2143.21     47.44 o 
  -5   8   8     7554.57     7334.93    108.27 o 
  -4   8   8     2664.44     2903.06     64.09 o 
  -3   8   8       51.56       26.75     15.59 o 
  -2   8   8     2472.10     2633.96     57.36 o 
  -1   8   8    13515.74    13862.21    178.71 o 
   0   8   8      611.10      588.16     20.00 o 
   1   8   8    24203.10    25066.13    307.37 o 
   2   8   8      290.31      306.54     32.70 o 
   3   8   8    16869.46    16781.84    216.60 o 
   4   8   8     4468.42     4322.98     74.19 o 
   5   8   8    12259.15    11907.85    164.08 o 
   6   8   8       14.00        8.09     14.91 o 
   7   8   8     2239.70     2281.26     66.69 o 
   8   8   8      812.14      681.56     70.26 o 
   9   8   8     4100.14     3802.39     91.56 o 
  10   8   8      592.87      500.44     80.73 o 
  11   8   8     1703.14     1495.56    145.96 o 
  12   8   8       76.24       84.00     40.62 o 
  13   8   8      197.76      193.60     42.68 o 
 -13   9   8        9.77        8.63     32.04 o 
 -12   9   8     5560.20     5961.70    195.06 o 
 -11   9   8       44.75       26.79     21.98 o 
 -10   9   8    13066.24    13336.37    257.57 o 
  -9   9   8      546.46      501.39     41.97 o 
  -8   9   8    30051.34    30417.09    498.94 o 
  -7   9   8      656.12      699.58     40.31 o 
  -6   9   8    33291.79    34905.73    475.75 o 
  -5   9   8       49.46       23.03     13.73 o 
  -4   9   8    32929.79    33499.18    454.42 o 
  -3   9   8     2555.75     2419.92     57.32 o 
  -2   9   8    50469.41    50580.82    664.45 o 
  -1   9   8      765.14      697.61     23.25 o 
   0   9   8    41986.27    42217.68    557.96 o 
   1   9   8      873.93      848.46     26.44 o 
   2   9   8     8226.34     7948.95    115.53 o 
   3   9   8     2006.11     1965.54     44.16 o 
   4   9   8    16234.97    15883.34    209.81 o 
   5   9   8      240.09      207.22     18.07 o 
   6   9   8     2890.76     2731.05     68.75 o 
   7   9   8      172.38      218.86     25.37 o 
   8   9   8     1027.62      904.87     50.92 o 
   9   9   8        0.95       30.47     19.79 o 
  10   9   8       59.35       59.22     27.92 o 
  11   9   8      193.38      125.39     35.11 o 
  12   9   8      137.95       60.90     34.87 o 
 -13  10   8      100.24       55.16     39.94 o 
 -12  10   8     2876.89     3035.03    133.98 o 
 -11  10   8     1796.34     1792.16     77.65 o 
 -10  10   8     5547.89     5569.15    140.66 o 
  -9  10   8      125.58      112.08     26.60 o 
  -8  10   8     6718.61     6378.00    146.15 o 
  -7  10   8      153.83      143.36     21.02 o 
  -6  10   8     6625.90     6495.19    119.07 o 
  -5  10   8     2639.85     2463.58     62.02 o 
  -4  10   8      713.19      725.65     36.12 o 
  -3  10   8      438.04      361.83     17.90 o 
  -2  10   8      191.64      276.84     16.26 o 
  -1  10   8     1000.60     1033.92     39.96 o 
   0  10   8      527.42      513.50     21.94 o 
   1  10   8      901.70      877.90     28.17 o 
   2  10   8     3287.63     3333.83     61.96 o 
   3  10   8      227.44      270.38     19.16 o 
   4  10   8        8.47       26.16     12.08 o 
   5  10   8        1.20       18.78     12.28 o 
   6  10   8      176.16      177.26     22.93 o 
   7  10   8      356.27      333.28     30.72 o 
   8  10   8      466.56      446.15     35.95 o 
   9  10   8       21.97       63.63     37.13 o 
  10  10   8        3.64        6.23     22.70 o 
  11  10   8     1240.68     1199.72     92.08 o 
  12  10   8       26.42       -4.05     31.15 o 
 -13  11   8       26.56       56.69     39.85 o 
 -12  11   8     1821.66     1950.43    123.33 o 
 -11  11   8      385.17      348.54     42.90 o 
 -10  11   8     4261.27     3942.18    114.84 o 
  -9  11   8      141.21       87.32     26.66 o 
  -8  11   8     7238.17     7110.69    178.29 o 
  -7  11   8      226.29      247.01     26.08 o 
  -6  11   8    32347.99    33528.15    463.13 o 
  -5  11   8      502.63      530.55     32.49 o 
  -4  11   8    30417.73    31397.42    433.55 o 
  -3  11   8     6385.69     6474.82    115.73 o 
  -2  11   8     6779.64     6777.91    102.84 o 
  -1  11   8       35.23       74.05     13.45 o 
   0  11   8    22210.44    21766.67    275.95 o 
   1  11   8     7769.67     7502.74    112.70 o 
   2  11   8    20846.46    20586.45    264.76 o 
   3  11   8      113.95      107.60     15.01 o 
   4  11   8     2088.43     2032.76     48.71 o 
   5  11   8     2762.87     2636.01     58.05 o 
   6  11   8     3780.39     3593.00     84.46 o 
   7  11   8     1311.65     1237.01     59.02 o 
   8  11   8     2771.02     2740.29     76.79 o 
   9  11   8     3115.99     2940.65     82.41 o 
  10  11   8      105.61       93.59     29.15 o 
  11  11   8     1393.78     1452.53     92.67 o 
  12  11   8        1.24      -13.00     30.90 o 
 -12  12   8     1049.17     1086.08     91.36 o 
 -11  12   8     3505.21     3617.31    114.64 o 
 -10  12   8     1276.42     1326.87     70.81 o 
  -9  12   8     1259.02     1266.28     67.50 o 
  -8  12   8      562.45      598.17     48.24 o 
  -7  12   8     1369.86     1404.20     52.54 o 
  -6  12   8      186.57      154.16     23.34 o 
  -5  12   8     2754.68     2730.31     69.91 o 
  -4  12   8      282.73      302.77     27.53 o 
  -3  12   8     8397.02     8404.44    143.75 o 
  -2  12   8     3506.83     3501.24     89.41 o 
  -1  12   8      322.98      328.71     20.38 o 
   0  12   8    11821.98    11712.66    163.47 o 
   1  12   8     2222.99     2256.74     50.57 o 
   2  12   8     9906.70     9670.60    141.90 o 
   3  12   8      491.30      462.65     26.42 o 
   4  12   8     5094.36     5323.84     98.65 o 
   5  12   8      126.30      140.17     21.71 o 
   6  12   8    20259.82    20664.63    312.53 o 
   7  12   8        4.49       -6.24     17.07 o 
   8  12   8     3687.49     3623.22    100.46 o 
   9  12   8       35.73       13.22     22.09 o 
  10  12   8      340.28      322.73     49.27 o 
  11  12   8     2261.21     2428.73    112.99 o 
 -12  13   8      650.97      673.46     75.74 o 
 -11  13   8     2961.35     3280.55    131.13 o 
 -10  13   8     4045.82     4072.54    122.79 o 
  -9  13   8    13952.48    14268.22    277.83 o 
  -8  13   8     2662.29     2743.31     91.45 o 
  -7  13   8    20175.46    21297.88    316.64 o 
  -6  13   8     5542.71     5535.74    112.63 o 
  -5  13   8    19156.07    19108.21    286.38 o 
  -4  13   8    13480.13    13466.62    213.17 o 
  -3  13   8    21246.99    21363.10    311.82 o 
  -2  13   8    10950.90    11073.83    179.01 o 
  -1  13   8    24693.91    25346.03    391.89 o 
   0  13   8     3407.29     3463.03     85.57 o 
   1  13   8     5533.42     5563.43    102.92 o 
   2  13   8      235.23      264.46     24.50 o 
   3  13   8    11890.85    11577.86    180.43 o 
   4  13   8     2160.61     1996.66     56.01 o 
   5  13   8     2614.92     2554.99     78.54 o 
   6  13   8      442.75      434.77     39.46 o 
   7  13   8      244.90      314.57     35.75 o 
   8  13   8      554.55      515.19     45.03 o 
   9  13   8        5.63      -10.55     22.82 o 
  10  13   8       23.81       80.38     35.92 o 
  11  13   8      119.46      148.99     44.18 o 
 -11  14   8     1873.60     1970.62     99.29 o 
 -10  14   8      409.45      444.70     82.23 o 
  -9  14   8     2506.54     2665.83     95.95 o 
  -8  14   8      845.60      881.87     59.30 o 
  -7  14   8     3355.03     3310.92    102.01 o 
  -6  14   8      734.64      782.40     43.87 o 
  -5  14   8       60.50       73.43     23.13 o 
  -4  14   8      448.42      353.40     33.37 o 
  -3  14   8     1612.38     1526.62     59.06 o 
  -2  14   8      175.84      180.71     27.11 o 
  -1  14   8      584.20      515.11     39.11 o 
   0  14   8      313.15      318.20     32.17 o 
   1  14   8        4.40        2.56     18.48 o 
   2  14   8        1.86       19.13     15.66 o 
   3  14   8     3501.47     3270.10     75.64 o 
   4  14   8     1661.33     1492.82     50.49 o 
   5  14   8     2554.15     2501.13     79.59 o 
   6  14   8      517.21      521.21     43.57 o 
   7  14   8     1134.16      920.81     55.56 o 
   8  14   8       25.96      -15.34     20.94 o 
   9  14   8     1246.70     1426.15     77.96 o 
  10  14   8       12.98        4.28     33.04 o 
  11  14   8      214.97      259.69     49.15 o 
 -11  15   8     1941.51     1907.74    100.34 o 
 -10  15   8     1094.35     1205.63    102.09 o 
  -9  15   8     2554.84     2443.74    104.59 o 
  -8  15   8     2236.05     2229.03     97.47 o 
  -7  15   8     6505.27     6744.32    181.92 o 
  -6  15   8      327.72      401.09     37.82 o 
  -5  15   8     6268.50     6060.08    134.63 o 
  -4  15   8      520.30      461.60     38.67 o 
  -3  15   8    17041.98    16970.14    286.79 o 
  -2  15   8      399.24      380.38     35.58 o 
  -1  15   8    13305.86    13334.46    234.27 o 
   0  15   8      329.05      266.03     31.51 o 
   1  15   8    12610.10    12301.79    220.21 o 
   2  15   8     1120.68     1051.71     44.05 o 
   3  15   8     6739.60     6816.29    125.26 o 
   4  15   8     1784.38     1743.02     56.59 o 
   5  15   8     3410.10     3421.38    151.23 o 
   6  15   8      474.74      477.76     43.50 o 
   7  15   8     3148.61     3133.64     96.19 o 
   8  15   8      404.19      405.39     42.10 o 
   9  15   8     1033.97     1132.31     66.12 o 
  10  15   8      144.41      106.55     32.25 o 
 -10  16   8     1505.21     1424.51     90.81 o 
  -9  16   8     2098.42     1879.56     96.93 o 
  -8  16   8     1493.85     1468.23     86.41 o 
  -7  16   8      232.89      261.15     42.63 o 
  -6  16   8     1162.67     1120.93     58.69 o 
  -5  16   8      621.80      672.86     50.25 o 
  -4  16   8     4099.69     4069.75    105.71 o 
  -3  16   8      283.36      291.74     34.44 o 
  -2  16   8      415.73      451.80     38.65 o 
  -1  16   8     5100.74     4919.88    192.88 o 
   0  16   8     4184.90     3890.27    101.79 o 
   1  16   8     8385.95     8213.68    165.30 o 
   2  16   8      832.82      859.75     50.45 o 
   3  16   8     1113.41     1181.72     48.42 o 
   4  16   8     5228.69     5175.56    107.05 o 
   5  16   8     3122.67     3152.90     93.90 o 
   6  16   8      369.70      427.92     42.25 o 
   7  16   8     9363.41     9381.46    195.78 o 
   8  16   8     1371.67     1394.80     71.35 o 
   9  16   8       42.48       53.24     27.87 o 
  10  16   8     1552.61     1662.04     81.93 o 
 -10  17   8     1516.10     1648.17     98.86 o 
  -9  17   8     8043.66     8766.90    231.46 o 
  -8  17   8     5051.66     5236.84    163.19 o 
  -7  17   8     5203.51     4959.54    171.99 o 
  -6  17   8    10908.25    11067.63    214.47 o 
  -5  17   8    16091.11    16119.57    283.04 o 
  -4  17   8      741.14      740.17     50.14 o 
  -3  17   8     6601.32     6655.26    147.07 o 
  -2  17   8     7290.90     6897.23    150.08 o 
  -1  17   8     6763.69     6544.04    144.21 o 
   0  17   8     8606.14     8351.51    170.37 o 
   1  17   8     3314.02     3106.96     90.92 o 
   2  17   8     3858.15     3770.64    101.25 o 
   3  17   8     1406.50     1407.32     62.41 o 
   4  17   8      654.80      668.43     42.24 o 
   5  17   8      200.89      179.05     32.68 o 
   6  17   8     2112.54     2229.71     82.31 o 
   7  17   8        1.00       -0.39     23.86 o 
   8  17   8      453.16      467.14     46.25 o 
   9  17   8      878.04      871.94     66.68 o 
  -9  18   8     1437.33     1819.02    102.98 o 
  -8  18   8      114.67      180.64     40.61 o 
  -7  18   8     1790.44     1843.37    115.35 o 
  -6  18   8     1191.12     1284.45     65.70 o 
  -5  18   8      154.81      100.78     27.58 o 
  -4  18   8      177.15      181.33     31.20 o 
  -3  18   8        2.09      -10.36     21.31 o 
  -2  18   8        1.81        1.97     20.77 o 
  -1  18   8        1.80       17.37     22.10 o 
   0  18   8      201.67      254.13     34.42 o 
   1  18   8      544.50      508.90     53.87 o 
   2  18   8     1552.07     1633.84     67.94 o 
   3  18   8     2106.07     2005.81     75.10 o 
   4  18   8     3110.40     3109.93    116.36 o 
   5  18   8       95.00       84.96     27.29 o 
   6  18   8      168.10      143.10     31.77 o 
   7  18   8       25.65       34.24     26.03 o 
   8  18   8      885.47     1030.65     66.98 o 
  -8  19   8     1833.95     2008.34    152.39 o 
  -7  19   8     1352.04     1358.03     89.10 o 
  -6  19   8     2320.30     2323.04    104.08 o 
  -5  19   8      351.61      403.12     42.11 o 
  -4  19   8     6039.12     5958.27    142.61 o 
  -3  19   8       70.05       47.79     24.27 o 
  -2  19   8     9341.41     9425.93    227.68 o 
  -1  19   8     1178.53     1235.61     64.06 o 
   0  19   8     3205.06     3202.28     97.21 o 
   1  19   8     1046.31     1050.60     60.23 o 
   2  19   8     3183.13     3110.72     95.64 o 
   3  19   8       78.69       52.14     25.75 o 
   4  19   8     6310.27     6279.46    180.26 o 
   5  19   8        4.25       32.98     28.89 o 
   6  19   8      893.36      959.80     75.76 o 
   7  19   8      662.48      633.16     84.17 o 
   8  19   8      807.56      909.97     65.23 o 
  -8  20   8      457.52      551.19     63.81 o 
  -7  20   8      606.97      748.55    110.63 o 
  -6  20   8       94.56       47.54     36.74 o 
  -5  20   8       61.55       82.80     28.94 o 
  -4  20   8     1465.11     1523.02     73.99 o 
  -3  20   8     3397.74     3425.87    104.63 o 
  -2  20   8       42.75       55.34     27.79 o 
  -1  20   8     5795.87     5589.44    138.48 o 
   0  20   8     3384.82     3597.26    106.42 o 
   1  20   8     3326.61     3189.10    118.27 o 
   2  20   8       42.58       63.47     26.96 o 
   3  20   8     2755.72     2520.36     87.06 o 
   4  20   8      223.70      292.59     45.78 o 
   5  20   8     1508.32     1424.67    140.32 o 
   6  20   8     1918.33     2054.23    173.70 o 
   7  20   8     1910.27     2133.69    108.62 o 
  -6  21   8     6845.68     7156.76    207.21 o 
  -5  21   8     1498.60     1599.87     78.79 o 
  -4  21   8    10546.39    11099.12    225.28 o 
  -3  21   8       56.97       46.27     27.26 o 
  -2  21   8     4398.42     4338.13    121.73 o 
  -1  21   8      796.27      757.64     56.92 o 
   0  21   8     5956.18     6061.64    152.21 o 
   1  21   8     2731.95     2615.92     91.29 o 
   2  21   8     2828.38     3060.65     99.27 o 
   3  21   8      562.90      499.81     59.16 o 
   4  21   8        3.09       26.28     32.26 o 
   5  21   8      351.69      334.61     64.04 o 
   6  21   8        4.61      -25.45     32.15 o 
  -5  22   8      161.84      169.10     43.79 o 
  -4  22   8      254.50      210.20     38.03 o 
  -3  22   8       53.59      138.44     39.14 o 
  -2  22   8       74.02       87.54     29.74 o 
  -1  22   8      299.04      367.73     45.20 o 
   0  22   8       78.54       91.37     31.93 o 
   1  22   8      140.82      185.79     37.03 o 
   2  22   8     2181.39     2309.62     88.37 o 
   3  22   8      113.41      209.41     45.67 o 
   4  22   8     1950.12     1872.02    103.71 o 
  -3  23   8     4412.06     4664.85    132.81 o 
  -2  23   8     1508.63     1524.00     79.64 o 
  -1  23   8     2303.98     2371.88     92.54 o 
   0  23   8      456.74      528.74     52.41 o 
   1  23   8      798.53      935.91     65.71 o 
   2  23   8       22.05       17.98     34.00 o 
 -13   0   9       48.44       39.93     33.50 o 
 -11   0   9      142.29      151.11     37.81 o 
  -9   0   9      244.06      258.19     32.52 o 
  -7   0   9     2110.53     2135.57     65.91 o 
  -5   0   9     8106.67     7508.62    150.88 o 
  -3   0   9    60695.67    62244.00   1019.85 o 
  -1   0   9    12502.26    12513.95    224.85 o 
   1   0   9    40563.04    40568.90    675.31 o 
   3   0   9    41810.26    37513.93   4681.63 o 
   5   0   9    23479.29    23517.95    413.45 o 
   7   0   9     1119.27     1294.80     50.99 o 
   9   0   9     6926.99     6809.87    531.47 o 
  11   0   9      462.64      411.19    202.05 o 
  13   0   9      449.64      369.15     72.01 o 
 -14   1   9        2.70       24.16     44.96 o 
 -13   1   9      213.17      221.84     37.87 o 
 -12   1   9     2177.44     2213.56     80.60 o 
 -11   1   9     1263.93     1200.40     57.33 o 
 -10   1   9     3235.14     3296.49     89.08 o 
  -9   1   9        2.91        8.72     11.31 o 
  -8   1   9      695.51      675.60     31.59 o 
  -7   1   9       19.52       39.18     18.42 o 
  -6   1   9     1235.87     1425.97     38.98 o 
  -5   1   9     3990.98     3794.53     63.09 o 
  -4   1   9    16944.18    17734.07    236.05 o 
  -3   1   9     4734.99     5044.90     89.37 o 
  -2   1   9      970.85     1087.20     30.55 o 
  -1   1   9    11387.83    12175.84    155.01 o 
   0   1   9     3371.25     3434.64     56.38 o 
   1   1   9    12920.99    12902.02    164.60 o 
   2   1   9     1451.04     1383.83     33.71 o 
   3   1   9    39043.93    40572.35    583.63 o 
   4   1   9       55.48      107.81     15.98 o 
   5   1   9    19698.32    20103.04    253.44 o 
   6   1   9    11695.44    12081.59    164.65 o 
   7   1   9    28190.22    27841.14    392.81 o 
   8   1   9      516.70      500.99     42.51 o 
   9   1   9    12955.95    12349.37    246.40 o 
  10   1   9     2503.38     2615.11     94.28 o 
  11   1   9     5253.74     5035.81    172.49 o 
  12   1   9      591.68      510.86     52.42 o 
  13   1   9     3901.53     3919.89    235.21 o 
 -14   2   9      730.95      725.20    113.94 o 
 -13   2   9     1513.69     1334.25     92.48 o 
 -12   2   9      210.82      128.29     33.70 o 
 -11   2   9     1785.53     1622.02     85.57 o 
 -10   2   9      123.62      110.61     23.23 o 
  -9   2   9       47.10       56.34     13.31 o 
  -8   2   9      560.82      539.21     33.90 o 
  -7   2   9       95.20       84.86     12.29 o 
  -6   2   9     3313.78     3475.13     61.23 o 
  -5   2   9       24.70       53.62     12.73 o 
  -4   2   9      156.00      163.56     15.97 o 
  -3   2   9      409.61      412.06     16.95 o 
  -2   2   9     2068.86     2186.34     39.46 o 
  -1   2   9    21932.99    23742.19    305.02 o 
   0   2   9     7298.49     7480.39    108.42 o 
   1   2   9      262.59      342.24     16.80 o 
   2   2   9       13.42       16.92      9.61 o 
   3   2   9       26.87       29.97      8.90 o 
   4   2   9       53.62      105.46     14.51 o 
   5   2   9      436.53      488.17     23.51 o 
   6   2   9      262.25      289.40     25.13 o 
   7   2   9      220.77      203.76     21.76 o 
   8   2   9      525.53      515.68     43.71 o 
   9   2   9     4517.24     4099.39    117.98 o 
  10   2   9     1385.38     1299.80     74.06 o 
  11   2   9      914.08      957.20    119.20 o 
  12   2   9       10.44       10.10     28.46 o 
  13   2   9      619.93      593.90     77.00 o 
 -14   3   9      798.18      805.35    129.72 o 
 -13   3   9       98.61       83.57     54.58 o 
 -12   3   9     2922.67     2842.01    122.75 o 
 -11   3   9     3818.50     3844.98    115.76 o 
 -10   3   9     4113.65     4051.03    116.25 o 
  -9   3   9       18.10       12.18     10.33 o 
  -8   3   9     2221.24     2282.39     51.46 o 
  -7   3   9      769.56      751.17     31.42 o 
  -6   3   9      856.36      891.73     27.54 o 
  -5   3   9       70.21      105.29     11.46 o 
  -4   3   9    12705.59    13186.63    169.91 o 
  -3   3   9      886.36     1076.39     36.96 o 
  -2   3   9    10529.25    10382.30    135.06 o 
  -1   3   9    15625.93    17296.78    213.66 o 
   0   3   9    11846.44    12443.09    170.88 o 
   1   3   9     1184.82     1224.79     31.13 o 
   2   3   9    11780.34    12066.76    157.31 o 
   3   3   9     3252.49     3039.03     54.44 o 
   4   3   9    31162.87    31259.51    378.36 o 
   5   3   9    20016.63    19814.30    251.56 o 
   6   3   9     9494.09     9371.77    141.42 o 
   7   3   9     2499.23     2386.71     65.24 o 
   8   3   9     7971.82     7661.56    347.70 o 
   9   3   9     6227.76     5832.23    145.86 o 
  10   3   9    10438.20     9746.19    508.58 o 
  11   3   9     6194.61     5865.17    232.14 o 
  12   3   9     3067.52     2945.13    228.39 o 
  13   3   9     1213.38     1181.16     80.42 o 
 -14   4   9      323.85      306.71     55.21 o 
 -13   4   9       10.01       53.98     33.45 o 
 -12   4   9      120.64      112.07     36.36 o 
 -11   4   9      435.23      366.04     83.48 o 
 -10   4   9      147.53      129.73     20.34 o 
  -9   4   9      684.73      656.74     35.36 o 
  -8   4   9     1622.38     1669.70     41.98 o 
  -7   4   9     2761.42     2856.43     55.93 o 
  -6   4   9     5095.87     5102.98     86.61 o 
  -5   4   9     6664.54     6264.64     92.86 o 
  -4   4   9    22433.11    23066.81    283.06 o 
  -3   4   9      790.48      836.89     31.56 o 
  -2   4   9    17916.17    16796.07    233.37 o 
  -1   4   9      532.70      399.33     16.69 o 
   0   4   9    24375.98    25158.41    325.83 o 
   1   4   9    23420.29    24463.39    296.73 o 
   2   4   9    41373.04    43092.48    509.44 o 
   3   4   9     7857.70     7981.95    113.04 o 
   4   4   9    23878.10    23910.60    296.84 o 
   5   4   9     6786.04     7099.86    120.29 o 
   6   4   9      722.50      703.45     28.48 o 
   7   4   9      110.87      102.50     18.90 o 
   8   4   9     4042.34     3825.91    166.40 o 
   9   4   9      228.70      201.66     34.19 o 
  10   4   9      227.31      216.87     69.64 o 
  11   4   9      382.70      424.89     48.46 o 
  12   4   9      576.85      609.64     64.36 o 
  13   4   9       16.92       55.16     32.95 o 
 -14   5   9       40.70       68.31     37.50 o 
 -13   5   9      796.73      755.26     75.75 o 
 -12   5   9       12.80        8.81     44.08 o 
 -11   5   9      521.15      470.19    119.95 o 
 -10   5   9      866.80      744.16     63.88 o 
  -9   5   9      325.75      348.17     28.91 o 
  -8   5   9       17.39        5.82     11.63 o 
  -7   5   9        0.81       19.19     11.50 o 
  -6   5   9      324.02      451.62     21.85 o 
  -5   5   9      433.89      463.58     24.38 o 
  -4   5   9        1.87       22.92     11.11 o 
  -3   5   9      616.47      613.48     45.20 o 
  -2   5   9     1686.79     1687.20     40.34 o 
  -1   5   9     5739.87     6159.40    111.78 o 
   0   5   9    10261.48     9860.05    141.25 o 
   1   5   9     1317.24     1467.52     36.21 o 
   2   5   9    42010.19    43266.47    512.35 o 
   3   5   9      612.13      571.87     23.21 o 
   4   5   9     8322.44     8212.46    118.52 o 
   5   5   9       23.47       35.95     11.38 o 
   6   5   9    25376.73    25007.32    403.95 o 
   7   5   9        2.17       -0.91     15.25 o 
   8   5   9    23519.78    22877.40    599.43 o 
   9   5   9      503.45      529.06     54.58 o 
  10   5   9     7047.90     7166.08    192.46 o 
  11   5   9      353.74      383.74     49.19 o 
  12   5   9     3802.37     3892.35    296.89 o 
  13   5   9       81.77       15.29     30.73 o 
 -14   6   9      910.15     1122.92    120.41 o 
 -13   6   9      351.62      406.14     60.16 o 
 -12   6   9     1936.63     2012.53    115.70 o 
 -11   6   9      262.38      260.50     34.96 o 
 -10   6   9      784.99      746.64     71.03 o 
  -9   6   9     1440.67     1404.62     60.58 o 
  -8   6   9      629.43      656.56     50.02 o 
  -7   6   9      818.58      945.58     32.15 o 
  -6   6   9      436.50      472.44     50.27 o 
  -5   6   9     3105.11     3011.49     64.27 o 
  -4   6   9      181.20      200.17     18.89 o 
  -3   6   9     1102.72     1085.61     76.52 o 
  -2   6   9     3955.10     3924.76     72.39 o 
  -1   6   9     5378.91     5740.14    108.01 o 
   0   6   9      393.29      376.70     18.71 o 
   1   6   9      415.31      310.15     21.57 o 
   2   6   9     1192.70     1132.63     38.92 o 
   3   6   9      951.40      844.40     27.94 o 
   4   6   9      194.18      221.53     24.41 o 
   5   6   9      196.59      199.27     18.64 o 
   6   6   9       12.61       12.50     13.65 o 
   7   6   9      202.05      183.13     22.97 o 
   8   6   9     3692.19     3542.50    145.69 o 
   9   6   9      104.02       61.72     27.92 o 
  10   6   9     1511.58     1411.16    108.45 o 
  11   6   9       95.88      106.99     38.32 o 
  12   6   9      763.08      728.96    124.73 o 
  13   6   9        0.57        0.36     30.11 o 
 -13   7   9     1552.51     1712.36    108.89 o 
 -12   7   9        0.33      -25.90     25.90 o 
 -11   7   9     4312.83     4605.54    225.69 o 
 -10   7   9       46.43       24.33     20.87 o 
  -9   7   9     1533.54     1556.30     63.86 o 
  -8   7   9        1.52       12.37     14.74 o 
  -7   7   9     6270.68     6437.94    117.84 o 
  -6   7   9       22.46       26.01     13.63 o 
  -5   7   9    12721.45    13133.72    175.22 o 
  -4   7   9      205.51      196.33     19.22 o 
  -3   7   9     6366.49     6169.16    105.43 o 
  -2   7   9     4938.83     4813.92     85.57 o 
  -1   7   9     4867.78     4552.00     92.86 o 
   0   7   9     5522.09     5494.19     89.97 o 
   1   7   9     5520.69     5604.40     92.69 o 
   2   7   9     7724.41     7364.23    116.01 o 
   3   7   9     8837.24     8756.30    124.23 o 
   4   7   9    22788.59    22648.35    285.80 o 
   5   7   9    12032.13    12506.35    171.22 o 
   6   7   9    14450.98    14451.93    244.16 o 
   7   7   9      739.35      627.34     50.56 o 
   8   7   9     7584.62     7624.08    154.24 o 
   9   7   9     1978.93     2015.23    121.45 o 
  10   7   9    10333.22    10367.58    251.63 o 
  11   7   9     4247.52     4270.16    145.24 o 
  12   7   9     5561.96     6063.71    187.61 o 
 -13   8   9      911.60     1021.73     89.53 o 
 -12   8   9      179.37      114.41     49.76 o 
 -11   8   9       31.30       40.30     22.12 o 
 -10   8   9       34.06       50.44     35.74 o 
  -9   8   9      184.68      163.42     29.28 o 
  -8   8   9      243.80      259.04     33.52 o 
  -7   8   9     4056.99     3887.06    141.02 o 
  -6   8   9    12781.31    13087.07    201.83 o 
  -5   8   9      232.64      278.55     23.75 o 
  -4   8   9    10238.76     9957.02    157.40 o 
  -3   8   9     6861.24     6775.79    114.66 o 
  -2   8   9    17279.91    17973.61    256.02 o 
  -1   8   9     9412.12     9302.55    161.35 o 
   0   8   9    26902.42    27110.07    355.85 o 
   1   8   9     6187.36     6344.45    103.94 o 
   2   8   9     8356.71     7696.29    111.90 o 
   3   8   9     3678.07     3477.47     63.31 o 
   4   8   9     8914.84     8508.29    124.72 o 
   5   8   9     2389.38     2293.80     56.45 o 
   6   8   9     1188.61     1086.66     43.71 o 
   7   8   9       91.77       99.62     20.59 o 
   8   8   9     6555.79     5963.72    184.48 o 
   9   8   9      949.43     1005.74    119.17 o 
  10   8   9      183.27      218.90     37.22 o 
  11   8   9       91.72      146.73     36.62 o 
  12   8   9       23.70       54.41     33.34 o 
 -13   9   9       30.14       25.30     35.42 o 
 -12   9   9        0.21      -10.33     30.22 o 
 -11   9   9      446.68      456.05     44.73 o 
 -10   9   9       41.78       47.17     23.67 o 
  -9   9   9      628.85      670.60     48.74 o 
  -8   9   9      317.93      330.30     32.76 o 
  -7   9   9      782.43      775.81     41.81 o 
  -6   9   9      112.74      150.83     21.09 o 
  -5   9   9      953.01      840.86     41.33 o 
  -4   9   9      596.52      499.70     29.34 o 
  -3   9   9       26.71       58.86     14.61 o 
  -2   9   9        2.34       16.22     11.63 o 
  -1   9   9     4810.42     4767.81     74.69 o 
   0   9   9       11.09       19.63     10.20 o 
   1   9   9    18644.60    18879.31    240.51 o 
   2   9   9      144.81      154.24     14.35 o 
   3   9   9     8935.33     8448.91    123.45 o 
   4   9   9       18.91       43.32     11.97 o 
   5   9   9    16206.44    16029.88    214.47 o 
   6   9   9      298.91      285.95     26.62 o 
   7   9   9    28904.29    29577.85    424.59 o 
   8   9   9     1341.99     1274.44     51.81 o 
   9   9   9    13045.91    13623.39    247.73 o 
  10   9   9      313.25      257.03     84.75 o 
  11   9   9     1689.33     1797.17    166.05 o 
  12   9   9      191.79      180.25     43.67 o 
 -13  10   9      488.16      624.34     75.01 o 
 -12  10   9     1291.26     1346.21     96.78 o 
 -11  10   9      323.75      368.51     41.65 o 
 -10  10   9      276.71      320.41     39.27 o 
  -9  10   9       20.74       17.02     20.37 o 
  -8  10   9        5.22        7.32     20.38 o 
  -7  10   9     3906.95     3761.75     85.09 o 
  -6  10   9     3608.24     3586.43     84.98 o 
  -5  10   9     1865.77     1887.50     54.36 o 
  -4  10   9      240.86      297.65     24.83 o 
  -3  10   9     4720.46     4627.26     90.26 o 
  -2  10   9      279.98      283.73     21.45 o 
  -1  10   9      222.23      199.02     15.18 o 
   0  10   9      993.69      910.25     27.62 o 
   1  10   9     3529.38     3514.76     63.11 o 
   2  10   9     4447.73     4360.50     75.28 o 
   3  10   9     2083.17     2015.01     46.73 o 
   4  10   9      157.15      163.85     17.53 o 
   5  10   9       88.83      110.24     15.91 o 
   6  10   9      366.52      328.49     28.61 o 
   7  10   9        1.28       -9.39     18.38 o 
   8  10   9     1454.98     1340.04     54.57 o 
   9  10   9     1124.93     1155.75     92.19 o 
  10  10   9      533.58      549.42     57.36 o 
  11  10   9      803.52      835.42     73.68 o 
  12  10   9      714.72      955.39     81.19 o 
 -12  11   9     2035.84     2134.86    116.63 o 
 -11  11   9       75.78       75.30     65.78 o 
 -10  11   9     1012.75     1102.66    110.83 o 
  -9  11   9      374.57      372.27     40.26 o 
  -8  11   9     5770.02     5779.49    140.01 o 
  -7  11   9      106.37      109.47     20.75 o 
  -6  11   9     2588.01     2518.67     67.31 o 
  -5  11   9       58.64       67.40     17.87 o 
  -4  11   9     4778.76     4591.28     93.32 o 
  -3  11   9     9144.10     9060.36    150.72 o 
  -2  11   9     6174.56     6042.85    109.73 o 
  -1  11   9     2831.87     2679.44     58.95 o 
   0  11   9     3402.68     3395.81     81.34 o 
   1  11   9     4175.48     4191.78     83.55 o 
   2  11   9       34.11       21.88     13.44 o 
   3  11   9    22209.31    22167.93    306.56 o 
   4  11   9     4473.15     4345.94     86.86 o 
   5  11   9    17892.81    17869.43    256.08 o 
   6  11   9     1058.03      977.71     51.14 o 
   7  11   9     2999.15     3114.04     89.73 o 
   8  11   9      282.83      309.99     35.32 o 
   9  11   9     4482.61     4532.12    117.92 o 
  10  11   9       25.59       53.00     30.84 o 
  11  11   9     7793.70     7843.55    267.67 o 
 -12  12   9      140.64      144.35     47.42 o 
 -11  12   9       32.37       23.85     30.31 o 
 -10  12   9      134.84      165.07     33.41 o 
  -9  12   9      226.99      228.49     35.93 o 
  -8  12   9      510.02      505.88     45.66 o 
  -7  12   9     4936.55     4681.76    101.26 o 
  -6  12   9      103.42       95.17     21.33 o 
  -5  12   9     3680.75     3759.86     85.52 o 
  -4  12   9      890.68      802.72     39.65 o 
  -3  12   9     3038.14     3056.69     91.78 o 
  -2  12   9     1669.81     1488.70     55.27 o 
  -1  12   9    18874.26    18983.87    305.49 o 
   0  12   9      497.92      484.79     27.89 o 
   1  12   9    21164.68    21205.69    335.27 o 
   2  12   9     1787.53     1704.18     68.63 o 
   3  12   9     4112.94     4038.95     83.43 o 
   4  12   9     1711.27     1568.37     48.99 o 
   5  12   9     7874.06     7668.30    155.97 o 
   6  12   9        9.49       35.31     21.64 o 
   7  12   9     4838.74     4627.63    126.33 o 
   8  12   9       73.59      109.23     29.92 o 
   9  12   9        3.28      -12.98     27.37 o 
  10  12   9      667.66      746.82     68.90 o 
  11  12   9      222.34      255.88     50.65 o 
 -12  13   9      144.51      157.77     42.86 o 
 -11  13   9     2526.79     2579.86    111.38 o 
 -10  13   9      520.72      521.43     58.84 o 
  -9  13   9      989.52     1011.48     72.31 o 
  -8  13   9     2228.03     2233.66     93.38 o 
  -7  13   9     1176.10     1216.20     66.57 o 
  -6  13   9      434.16      407.63     36.54 o 
  -5  13   9     2441.43     2416.68     75.15 o 
  -4  13   9       40.34       61.25     23.20 o 
  -3  13   9      717.61      641.09     42.63 o 
  -2  13   9     3861.17     3729.58     94.03 o 
  -1  13   9     1700.84     1664.09     60.20 o 
   0  13   9     6437.48     6287.15    131.16 o 
   1  13   9     1320.37     1298.63     84.94 o 
   2  13   9    12463.64    12385.67    190.86 o 
   3  13   9     1887.28     1878.56     54.08 o 
   4  13   9     4272.57     4100.85    127.85 o 
   5  13   9      919.85      842.92     49.29 o 
   6  13   9    15504.73    15366.55    272.02 o 
   7  13   9     5931.77     5907.04    175.82 o 
   8  13   9    10325.05    10534.84    208.32 o 
   9  13   9     3381.51     3246.73     99.65 o 
  10  13   9     3651.69     3967.14    143.54 o 
  11  13   9      228.36      207.12     46.93 o 
 -11  14   9      918.08     1079.47     80.66 o 
 -10  14   9       55.38       21.55     29.25 o 
  -9  14   9      437.44      369.75     48.81 o 
  -8  14   9       30.82       38.86     30.52 o 
  -7  14   9      943.78      971.95     54.07 o 
  -6  14   9      298.23      328.32     35.32 o 
  -5  14   9       10.42       12.15     27.69 o 
  -4  14   9     3415.84     3443.65     93.18 o 
  -3  14   9       16.09       31.94     28.50 o 
  -2  14   9     1532.84     1372.23     58.05 o 
  -1  14   9       31.12       43.61     21.66 o 
   0  14   9      117.76       94.38     23.14 o 
   1  14   9     3349.42     3302.53     89.26 o 
   2  14   9     5509.30     5328.57    132.97 o 
   3  14   9      629.54      604.56     35.62 o 
   4  14   9     2035.22     1991.69     58.57 o 
   5  14   9      110.92      174.78     29.07 o 
   6  14   9      314.97      279.03     35.12 o 
   7  14   9     1455.50     1458.85     67.81 o 
   8  14   9       85.87      101.72     27.37 o 
   9  14   9      396.40      498.14     47.26 o 
  10  14   9      248.00      325.70     72.55 o 
 -11  15   9       69.35       77.54     47.52 o 
 -10  15   9      539.89      589.54     62.50 o 
  -9  15   9     1947.01     1948.06     96.96 o 
  -8  15   9      770.16      809.52     67.73 o 
  -7  15   9     7107.20     7148.88    190.22 o 
  -6  15   9     1121.08     1120.33     57.69 o 
  -5  15   9      473.76      450.60     39.86 o 
  -4  15   9      975.75      942.42     52.29 o 
  -3  15   9      805.87      767.32     48.40 o 
  -2  15   9      170.15      173.36     28.65 o 
  -1  15   9     1241.10     1130.97     55.69 o 
   0  15   9     8378.51     8137.63    163.21 o 
   1  15   9       62.22       49.42     21.73 o 
   2  15   9     5099.42     4749.46    113.50 o 
   3  15   9      821.27      791.69     40.64 o 
   4  15   9     6548.92     6471.38    122.63 o 
   5  15   9       13.60       63.62     24.58 o 
   6  15   9     6500.21     6500.94    148.11 o 
   7  15   9       63.69       47.46     25.28 o 
   8  15   9     3142.61     3321.54    102.85 o 
   9  15   9      275.95      280.64     39.98 o 
  10  15   9     3944.68     4282.80    154.10 o 
 -10  16   9        1.01       54.03     34.85 o 
  -9  16   9      138.46      185.10     43.59 o 
  -8  16   9      857.37      817.77     69.85 o 
  -7  16   9      247.38      208.55     41.81 o 
  -6  16   9     1323.42     1121.06     63.33 o 
  -5  16   9       84.43       37.86     22.06 o 
  -4  16   9     5077.75     4765.94    118.28 o 
  -3  16   9      423.11      437.40     39.98 o 
  -2  16   9     2000.02     1866.65     69.49 o 
  -1  16   9      136.56      144.29     28.91 o 
   0  16   9    13362.78    12669.86    248.55 o 
   1  16   9     4720.55     4515.19    112.53 o 
   2  16   9     5439.34     5008.23    119.66 o 
   3  16   9     2035.88     2069.84     71.96 o 
   4  16   9      502.67      567.48     39.85 o 
   5  16   9      725.17      722.36     51.41 o 
   6  16   9     4238.46     4376.19    117.49 o 
   7  16   9      111.99      150.75     30.53 o 
   8  16   9       75.75       91.64     27.48 o 
   9  16   9     1754.76     1727.52     81.18 o 
 -10  17   9     3078.02     3331.74    169.93 o 
  -9  17   9      595.38      587.57     65.12 o 
  -8  17   9       32.36       13.14     33.94 o 
  -7  17   9       10.19       30.74     29.88 o 
  -6  17   9      962.02     1045.02     60.28 o 
  -5  17   9      344.59      336.61     38.47 o 
  -4  17   9      282.45      312.65     50.76 o 
  -3  17   9     6284.15     5985.71    138.62 o 
  -2  17   9      279.85      264.10     34.14 o 
  -1  17   9      257.80      242.61     32.25 o 
   0  17   9       70.67       62.66     24.03 o 
   1  17   9     2516.91     2343.13     79.11 o 
   2  17   9     1341.29     1334.53     62.61 o 
   3  17   9     6229.09     6134.12    139.37 o 
   4  17   9     4773.53     4673.08    154.60 o 
   5  17   9     1972.57     2011.62     93.96 o 
   6  17   9     5316.31     5350.16    135.82 o 
   7  17   9     2638.21     2720.77     92.86 o 
   8  17   9     4212.14     4343.40    124.55 o 
   9  17   9     1684.40     1797.70     85.34 o 
  -9  18   9      230.87      316.15     50.79 o 
  -8  18   9      350.92      369.06     53.64 o 
  -7  18   9      130.27      123.68     35.08 o 
  -6  18   9      108.47      106.28     28.39 o 
  -5  18   9      691.95      726.88     52.25 o 
  -4  18   9      209.70      251.37     34.60 o 
  -3  18   9     2205.39     2072.61     77.46 o 
  -2  18   9      414.56      383.30     40.27 o 
  -1  18   9     1431.10     1375.25     65.85 o 
   0  18   9       22.80       35.45     27.48 o 
   1  18   9     1469.02     1384.41     65.77 o 
   2  18   9      107.06      126.44     29.12 o 
   3  18   9     4818.96     4904.51    123.66 o 
   4  18   9        0.24        8.17     26.27 o 
   5  18   9      262.70      257.36     42.82 o 
   6  18   9      503.53      565.31     79.69 o 
   7  18   9       28.89      -16.90     29.28 o 
   8  18   9     1141.77     1207.20     99.68 o 
  -8  19   9      927.68      910.48    135.35 o 
  -7  19   9     1346.39     1380.56     90.76 o 
  -6  19   9     2210.85     2183.48    101.97 o 
  -5  19   9     1467.66     1533.53     73.31 o 
  -4  19   9       22.23       -1.93     24.49 o 
  -3  19   9      458.94      538.45     46.92 o 
  -2  19   9      346.14      250.31     36.13 o 
  -1  19   9     1407.53     1400.55     69.01 o 
   0  19   9     1652.33     1703.02     87.47 o 
   1  19   9     4219.31     4170.81    113.65 o 
   2  19   9      478.51      496.24     45.63 o 
   3  19   9     2440.11     2227.27    113.78 o 
   4  19   9      165.92      115.73     36.21 o 
   5  19   9     2291.79     2344.24    106.10 o 
   6  19   9      356.18      294.03     47.79 o 
   7  19   9     3531.97     3870.88    165.82 o 
  -7  20   9      277.11      216.77     46.30 o 
  -6  20   9      119.81      139.70     40.00 o 
  -5  20   9       40.13       29.35     27.95 o 
  -4  20   9     1076.14     1146.40     66.87 o 
  -3  20   9      389.63      300.37     55.22 o 
  -2  20   9     3778.98     3826.42    111.11 o 
  -1  20   9     3903.91     3648.66    108.24 o 
   0  20   9     2378.96     2208.72     83.17 o 
   1  20   9     1081.30     1099.24     64.32 o 
   2  20   9      692.19      709.71     53.63 o 
   3  20   9       19.49       29.84     24.12 o 
   4  20   9     1728.29     1791.71     98.33 o 
   5  20   9      996.46     1046.87     80.67 o 
   6  20   9      527.61      599.50     65.06 o 
  -6  21   9      526.67      574.45     64.78 o 
  -5  21   9      712.51      730.44     57.97 o 
  -4  21   9     2267.08     2170.29     89.00 o 
  -3  21   9       16.30        2.49     26.57 o 
  -2  21   9     1382.58     1366.28     72.55 o 
  -1  21   9     1589.71     1519.84     75.53 o 
   0  21   9      108.99      126.05     33.86 o 
   1  21   9      460.60      403.98     45.12 o 
   2  21   9      212.18      230.87     37.86 o 
   3  21   9     3401.70     3579.19    133.74 o 
   4  21   9     1426.77     1494.36    131.50 o 
   5  21   9     4228.18     4504.15    155.58 o 
  -5  22   9     1292.39     1267.70     74.43 o 
  -4  22   9      341.02      326.95     44.12 o 
  -3  22   9      665.34      644.02     55.98 o 
  -2  22   9      728.59      702.93     72.64 o 
  -1  22   9        3.56       -5.08     25.73 o 
   0  22   9      802.97      863.77     61.99 o 
   1  22   9     1539.34     1418.21     75.00 o 
   2  22   9      582.81      624.13     62.82 o 
   3  22   9      974.38      984.24     80.55 o 
   4  22   9      961.44     1003.58     82.34 o 
  -2  23   9      139.23      175.99     35.25 o 
  -1  23   9        0.54       -0.28     27.58 o 
   0  23   9     2018.40     1857.33     85.90 o 
   1  23   9      440.87      410.95     47.13 o 
 -14   0  10     1843.89     1940.08    211.56 o 
 -12   0  10     3264.13     3159.95    298.20 o 
 -10   0  10     6132.88     5953.57    233.50 o 
  -8   0  10    15737.30    16230.55    304.48 o 
  -6   0  10    47913.44    48442.60    814.33 o 
  -4   0  10    70651.22    70379.27   1326.31 o 
  -2   0  10    80585.81    82824.45   1349.72 o 
   0   0  10    55506.75    54906.07    905.23 o 
   2   0  10    53407.87    53067.29    877.61 o 
   4   0  10    43782.96    45098.78    867.00 o 
   6   0  10     7882.90     8048.29    270.97 o 
   8   0  10     6796.67     6739.81    296.86 o 
  10   0  10     1987.38     1997.68    115.61 o 
  12   0  10      358.52      333.93     76.23 o 
 -14   1  10     5836.54     2821.02    337.82 o 
 -13   1  10     3669.74     3925.29    143.34 o 
 -12   1  10     8082.40     8390.14    223.41 o 
 -11   1  10     8994.78     9384.26    235.68 o 
 -10   1  10    12145.66    12024.26    194.31 o 
  -9   1  10     3716.93     3887.74     73.50 o 
  -8   1  10    10710.79    10711.35    168.49 o 
  -7   1  10     2062.68     2167.05     53.15 o 
  -6   1  10     8866.84     8840.60    125.46 o 
  -5   1  10    10304.98     9961.05    163.71 o 
  -4   1  10     1394.56     1260.93     37.16 o 
  -3   1  10    19906.48    21885.44    286.68 o 
  -2   1  10     5079.05     5066.40     75.60 o 
  -1   1  10     7956.23     8573.17    115.63 o 
   0   1  10       24.52       26.52      7.91 o 
   1   1  10     5481.97     6314.61     90.82 o 
   2   1  10     2766.74     2849.53     51.65 o 
   3   1  10      843.31      956.57     34.50 o 
   4   1  10      810.97      818.33     31.32 o 
   5   1  10     1846.56     1966.06     46.86 o 
   6   1  10        1.16      -10.00     10.00 o 
   7   1  10      302.45      287.84     25.33 o 
   8   1  10      176.06      119.93     29.44 o 
   9   1  10      749.79      700.12     53.23 o 
  10   1  10      168.56      282.65     53.03 o 
  11   1  10       25.54       32.70     28.22 o 
  12   1  10      145.77      286.86     60.19 o 
  13   1  10      411.56      343.30     50.31 o 
 -14   2  10        5.90        1.01     36.06 o 
 -13   2  10      294.41      353.90     51.73 o 
 -12   2  10      824.66      856.35     68.60 o 
 -11   2  10     4642.73     4351.34    113.77 o 
 -10   2  10     2725.35     2743.27     70.18 o 
  -9   2  10       85.92      143.17     21.68 o 
  -8   2  10    11394.33    11276.46    158.21 o 
  -7   2  10     3891.16     3864.13     68.73 o 
  -6   2  10     3114.60     2923.97     61.11 o 
  -5   2  10     4486.55     4198.27     78.37 o 
  -4   2  10     9885.59    10374.79    138.98 o 
  -3   2  10     2505.53     2489.09     45.19 o 
  -2   2  10    17801.57    18754.48    247.10 o 
  -1   2  10     5907.98     5776.48     88.68 o 
   0   2  10    11657.77    12293.26    169.06 o 
   1   2  10     4835.86     4902.76     79.42 o 
   2   2  10      108.51      155.83     16.91 o 
   3   2  10       16.61       29.17     12.31 o 
   4   2  10      543.99      461.18     32.26 o 
   5   2  10     1279.48     1131.31     42.67 o 
   6   2  10      398.30      485.61     35.84 o 
   7   2  10     1161.77     1078.15     58.31 o 
   8   2  10     1031.71     1205.11     61.52 o 
   9   2  10      306.47      372.57     51.71 o 
  10   2  10      539.92      586.22     52.59 o 
  11   2  10       40.58      -10.00     27.06 o 
  12   2  10       17.34      -19.14     28.78 o 
  13   2  10        9.96       22.16     30.46 o 
 -14   3  10     2615.86     2899.94    144.92 o 
 -13   3  10     1984.27     2174.10    138.58 o 
 -12   3  10     7779.05     7945.52    299.55 o 
 -11   3  10      865.10      909.20     76.98 o 
 -10   3  10    10387.14    10632.95    177.51 o 
  -9   3  10     9031.78     8674.05    193.57 o 
  -8   3  10     3181.74     3210.94     62.78 o 
  -7   3  10     9897.59     9983.54    141.28 o 
  -6   3  10     9888.65     9844.60    163.22 o 
  -5   3  10     2234.92     2121.16     50.73 o 
  -4   3  10     4125.28     3947.27     64.28 o 
  -3   3  10     1217.66     1198.79     28.28 o 
  -2   3  10     2958.10     3170.43     52.42 o 
  -1   3  10      300.55      324.59     14.45 o 
   0   3  10      837.00      980.05     24.73 o 
   1   3  10     4099.34     4255.20     67.15 o 
   2   3  10      728.51      708.39     23.79 o 
   3   3  10      477.08      494.23     25.10 o 
   4   3  10     4172.40     4191.04     71.28 o 
   5   3  10      105.15       86.07     23.55 o 
   6   3  10     3381.08     3246.74     66.07 o 
   7   3  10      377.84      434.70     55.05 o 
   8   3  10        9.00       10.16     22.99 o 
   9   3  10      146.09      213.70     97.49 o 
  10   3  10     1093.65     1045.89     66.16 o 
  11   3  10       15.12       28.88     27.26 o 
  12   3  10        1.70        8.43     26.93 o 
  13   3  10     1166.11     1211.50     82.13 o 
 -14   4  10      181.53      183.17     50.67 o 
 -13   4  10      968.04     1151.44    176.79 o 
 -12   4  10     1609.36     1675.05    110.56 o 
 -11   4  10     3449.49     3393.42    130.54 o 
 -10   4  10      868.14      819.48     97.12 o 
  -9   4  10    16831.23    16564.56    222.59 o 
  -8   4  10      305.29      292.72     20.53 o 
  -7   4  10    22336.03    22194.17    281.38 o 
  -6   4  10    19005.51    19008.43    242.71 o 
  -5   4  10    45028.26    46196.91    607.60 o 
  -4   4  10     4049.37     3833.90     62.67 o 
  -3   4  10    61772.10    63263.23    815.94 o 
  -2   4  10     8108.21     7865.27    122.47 o 
  -1   4  10    36031.04    35769.58    455.42 o 
   0   4  10     7923.69     7621.23    114.74 o 
   1   4  10    55666.09    57225.86    668.47 o 
   2   4  10    19859.07    20330.89    253.43 o 
   3   4  10    29818.24    29151.10    399.57 o 
   4   4  10     1313.19     1124.77     32.29 o 
   5   4  10     8688.81     8165.06    174.79 o 
   6   4  10     1840.28     1807.53     45.82 o 
   7   4  10     3336.89     3233.78     82.30 o 
   8   4  10      546.51      508.74     45.42 o 
   9   4  10     3098.32     2854.89     96.45 o 
  10   4  10       15.44       -8.39     22.48 o 
  11   4  10      105.22       89.84     31.17 o 
  12   4  10       61.12       60.76     32.24 o 
  13   4  10        1.45      -27.91     29.27 o 
 -14   5  10      219.24      194.15     73.99 o 
 -13   5  10    10975.49    10789.12    832.30 o 
 -12   5  10     2264.59     2192.50    107.34 o 
 -11   5  10    13914.04    13905.83    559.64 o 
 -10   5  10     1599.14     1591.33     74.18 o 
  -9   5  10    14979.48    14672.12    467.79 o 
  -8   5  10       25.94       40.97     15.19 o 
  -7   5  10    19389.99    19549.29    285.94 o 
  -6   5  10     4786.40     4676.39     82.48 o 
  -5   5  10    12884.35    13474.03    218.05 o 
  -4   5  10     1363.36     1256.86     44.65 o 
  -3   5  10     4438.98     4181.50     78.64 o 
  -2   5  10     1956.39     2152.52    100.58 o 
  -1   5  10      391.71      391.97     18.80 o 
   0   5  10     2662.60     2746.64     53.56 o 
   1   5  10      985.28      837.99     28.17 o 
   2   5  10     2779.30     2692.70     50.46 o 
   3   5  10      228.60      205.19     17.57 o 
   4   5  10        7.62       27.03     10.78 o 
   5   5  10        5.50        6.10     15.65 o 
   6   5  10      205.60      243.00     22.45 o 
   7   5  10     3540.62     3274.00     84.36 o 
   8   5  10       88.41      122.24     22.01 o 
   9   5  10      154.75      140.03     31.65 o 
  10   5  10      137.17      134.37     33.05 o 
  11   5  10      423.01      520.48     55.42 o 
  12   5  10      136.30      163.59     38.14 o 
  13   5  10       31.04       90.20     34.22 o 
 -14   6  10       62.34       81.61     43.79 o 
 -13   6  10      356.06      381.18     59.05 o 
 -12   6  10     1329.67     1256.12     90.32 o 
 -11   6  10     1046.23     1037.82     88.95 o 
 -10   6  10       28.79       39.56     24.40 o 
  -9   6  10     7825.18     7572.20    283.10 o 
  -8   6  10      118.88      178.94     22.31 o 
  -7   6  10    11730.90    11526.87    252.43 o 
  -6   6  10     8256.93     7832.98    133.36 o 
  -5   6  10     5302.09     5179.01     96.94 o 
  -4   6  10       21.85       40.07     13.15 o 
  -3   6  10    12466.90    12194.78    182.12 o 
  -2   6  10     3076.74     3295.35     74.81 o 
  -1   6  10    10434.57    10464.13    175.06 o 
   0   6  10     1179.30      925.80     28.32 o 
   1   6  10     1918.09     1930.10     44.77 o 
   2   6  10     2277.94     2230.56     44.87 o 
   3   6  10      336.98      357.44     24.42 o 
   4   6  10     5292.93     5337.78    112.99 o 
   5   6  10      673.18      655.07     29.97 o 
   6   6  10      247.84      205.63     24.41 o 
   7   6  10      247.00      289.51     36.24 o 
   8   6  10      875.58      915.19     48.20 o 
   9   6  10      850.08      934.29     65.69 o 
  10   6  10      352.13      337.52     43.67 o 
  11   6  10      163.69      165.66     46.17 o 
  12   6  10      492.03      477.13     55.13 o 
 -13   7  10     2879.12     3016.68    363.36 o 
 -12   7  10      226.08      240.67     63.11 o 
 -11   7  10     6518.03     6516.98    182.05 o 
 -10   7  10      339.35      346.19     48.29 o 
  -9   7  10     7332.29     7178.30    244.90 o 
  -8   7  10     4536.50     4467.63    141.47 o 
  -7   7  10     8035.35     7865.24    137.35 o 
  -6   7  10      501.15      454.95     32.68 o 
  -5   7  10     6901.94     6583.23    126.08 o 
  -4   7  10      914.75      803.95     39.13 o 
  -3   7  10       83.15       74.58     13.90 o 
  -2   7  10     4761.92     5095.71    103.22 o 
  -1   7  10     1367.74     1364.74     58.10 o 
   0   7  10      424.42      349.39     20.79 o 
   1   7  10      645.42      668.71     27.33 o 
   2   7  10        4.23       23.97     10.33 o 
   3   7  10     4189.56     3964.48     81.76 o 
   4   7  10       47.02       15.14     12.12 o 
   5   7  10     4232.92     4099.17     79.24 o 
   6   7  10       34.38       35.34     21.45 o 
   7   7  10      190.07      100.23     50.02 o 
   8   7  10     1646.53     1695.30     81.68 o 
   9   7  10        4.83       -2.89     26.98 o 
  10   7  10       13.29        2.63     37.81 o 
  11   7  10      296.88      349.73     47.44 o 
  12   7  10     1155.46     1278.85    101.53 o 
 -13   8  10     1692.54     1837.14    160.63 o 
 -12   8  10      562.04      574.23     68.00 o 
 -11   8  10     2729.77     2676.18    110.74 o 
 -10   8  10     3006.97     2813.84     92.25 o 
  -9   8  10     3851.08     3935.67    121.36 o 
  -8   8  10     5995.86     5818.61    128.75 o 
  -7   8  10    16579.06    17261.44    258.98 o 
  -6   8  10    15966.05    15861.22    247.72 o 
  -5   8  10    33686.25    35112.52    477.70 o 
  -4   8  10    14504.77    14241.52    213.47 o 
  -3   8  10    13277.70    13246.11    199.26 o 
  -2   8  10    26212.35    26616.78    365.20 o 
  -1   8  10    34445.68    34932.43    509.78 o 
   0   8  10    15557.23    15853.74    220.38 o 
   1   8  10    16360.70    15903.69    222.83 o 
   2   8  10    12804.42    12491.56    222.58 o 
   3   8  10    14024.83    13748.42    185.49 o 
   4   8  10     6264.91     6036.67    104.83 o 
   5   8  10     4476.23     4375.16    101.30 o 
   6   8  10     3730.10     3560.48     84.12 o 
   7   8  10      827.10      739.40     42.47 o 
   8   8  10     2000.50     1792.65    129.42 o 
   9   8  10     1281.86     1309.69     78.52 o 
  10   8  10      460.67      477.40     56.52 o 
  11   8  10        6.79        2.70     30.66 o 
  12   8  10       27.00       18.94     35.13 o 
 -13   9  10       34.00       40.34     37.82 o 
 -12   9  10    10425.18    11043.93    296.09 o 
 -11   9  10       45.32       51.64     25.36 o 
 -10   9  10    16005.61    15838.77    297.86 o 
  -9   9  10       73.77       36.68     35.31 o 
  -8   9  10    16112.09    16331.39    327.06 o 
  -7   9  10        7.68       -3.32     14.80 o 
  -6   9  10     5683.14     5712.45    109.67 o 
  -5   9  10       36.37       57.47     16.20 o 
  -4   9  10    12962.98    13617.37    207.54 o 
  -3   9  10      591.80      681.94     32.15 o 
  -2   9  10     2434.26     2115.65     51.55 o 
  -1   9  10     1571.22     1389.35     61.40 o 
   0   9  10        2.12       14.58     10.72 o 
   1   9  10     1239.64     1152.55     36.97 o 
   2   9  10       88.93      125.99     16.79 o 
   3   9  10     1939.43     1911.91     55.02 o 
   4   9  10     1258.85     1237.90     37.18 o 
   5   9  10      356.33      361.51     23.38 o 
   6   9  10     2002.16     1802.63     56.74 o 
   7   9  10     3090.55     3026.62     94.06 o 
   8   9  10      992.85      920.31     48.56 o 
   9   9  10      109.85       74.75     45.50 o 
  10   9  10      259.47      252.57     43.48 o 
  11   9  10        0.19        5.80     32.21 o 
  12   9  10       26.82       33.63     31.89 o 
 -13  10  10      810.95      996.12    110.20 o 
 -12  10  10     1180.10     1271.07    147.52 o 
 -11  10  10        9.57       10.32     31.69 o 
 -10  10  10     3287.63     3468.26    127.46 o 
  -9  10  10       23.74       48.03     23.53 o 
  -8  10  10     4321.61     4350.62     96.75 o 
  -7  10  10      138.96      174.59     23.77 o 
  -6  10  10     5958.19     5831.76    113.03 o 
  -5  10  10      251.80      230.05     23.93 o 
  -4  10  10    32245.49    33067.64    453.91 o 
  -3  10  10      580.40      566.52     37.09 o 
  -2  10  10     7194.89     7230.11    139.95 o 
  -1  10  10     1500.06     1590.12     54.74 o 
   0  10  10     5650.00     5370.52    112.40 o 
   1  10  10     9604.06     9563.43    148.79 o 
   2  10  10     5967.05     5791.48    102.74 o 
   3  10  10     2792.02     2683.31     62.41 o 
   4  10  10     1700.34     1648.97     48.54 o 
   5  10  10     1349.40     1411.81     45.50 o 
   6  10  10       43.66        8.08     19.28 o 
   7  10  10     2171.44     2162.77     73.70 o 
   8  10  10       27.52       48.93     21.80 o 
   9  10  10      744.64      691.72     63.17 o 
  10  10  10      252.41      200.50     43.30 o 
  11  10  10     1223.12     1263.30     89.12 o 
 -12  11  10     2999.26     3020.58    138.71 o 
 -11  11  10     1107.54     1120.35     81.46 o 
 -10  11  10     3342.86     3361.90    106.60 o 
  -9  11  10       63.26       93.05     27.18 o 
  -8  11  10     2452.42     2413.95     84.16 o 
  -7  11  10       40.27       59.32     20.66 o 
  -6  11  10     7853.94     7858.14    141.53 o 
  -5  11  10     1505.80     1270.81     54.16 o 
  -4  11  10      555.06      519.08     37.19 o 
  -3  11  10      769.63      729.67     42.69 o 
  -2  11  10      609.02      647.46     40.29 o 
  -1  11  10      789.96      740.82     41.68 o 
   0  11  10      180.26      238.05     20.30 o 
   1  11  10     1988.71     1936.14     51.28 o 
   2  11  10      653.68      596.96     31.44 o 
   3  11  10      133.67      150.66     19.80 o 
   4  11  10     7350.21     6991.83    121.92 o 
   5  11  10      174.04      196.32     28.13 o 
   6  11  10     1441.24     1323.49     58.38 o 
   7  11  10     1879.86     1896.88    109.99 o 
   8  11  10       61.76       60.13     23.46 o 
   9  11  10      202.66      161.60     30.41 o 
  10  11  10      724.43      814.65     72.04 o 
  11  11  10      238.06      289.50     53.19 o 
 -12  12  10     1642.29     1688.90     95.61 o 
 -11  12  10      737.47      824.13     68.48 o 
 -10  12  10     3115.55     2974.48    136.32 o 
  -9  12  10     1544.69     1616.60     84.79 o 
  -8  12  10    10114.75    10273.24    238.98 o 
  -7  12  10     1680.47     1610.78     88.64 o 
  -6  12  10    14718.91    15062.13    258.19 o 
  -5  12  10      473.31      458.33     37.54 o 
  -4  12  10    14596.04    14434.27    246.58 o 
  -3  12  10      919.56      968.27     49.00 o 
  -2  12  10    32759.25    33365.36    502.21 o 
  -1  12  10     7632.75     7289.61    145.47 o 
   0  12  10    35397.38    36017.49    537.64 o 
   1  12  10      448.02      468.74     28.73 o 
   2  12  10    12795.23    12689.63    193.54 o 
   3  12  10     3290.91     3052.90     70.91 o 
   4  12  10     3556.87     3560.33     78.48 o 
   5  12  10     1450.80     1380.22     58.13 o 
   6  12  10     8544.33     8527.16    172.13 o 
   7  12  10       55.69       64.93     28.44 o 
   8  12  10      195.96      125.04     32.47 o 
   9  12  10      129.57      163.20     30.43 o 
  10  12  10      106.62       71.16     38.09 o 
  11  12  10        1.38      -23.78     32.25 o 
 -12  13  10     1806.12     1863.14    103.23 o 
 -11  13  10     2730.44     2862.87    116.14 o 
 -10  13  10     5211.99     5460.89    165.21 o 
  -9  13  10     9993.98    10209.57    244.54 o 
  -8  13  10      294.71      329.30     44.67 o 
  -7  13  10    11807.36    12166.88    304.38 o 
  -6  13  10     1692.31     1811.63     82.82 o 
  -5  13  10     3305.52     3085.04     87.16 o 
  -4  13  10      219.08      239.73     30.37 o 
  -3  13  10     4934.07     4856.63    112.97 o 
  -2  13  10      557.52      498.54     39.35 o 
  -1  13  10     3599.01     3485.17     90.95 o 
   0  13  10     2323.91     2226.92     70.43 o 
   1  13  10        6.18       35.49     19.37 o 
   2  13  10     1388.69     1404.71     48.25 o 
   3  13  10     1500.45     1427.06     48.69 o 
   4  13  10      167.17      143.32     21.62 o 
   5  13  10      343.27      309.29     34.23 o 
   6  13  10     2375.11     2274.21     77.35 o 
   7  13  10      752.58      757.77     51.13 o 
   8  13  10     2250.13     2268.76     81.12 o 
   9  13  10       25.16        3.38     22.40 o 
  10  13  10       20.05       37.53     34.05 o 
 -11  14  10     1776.97     2030.72    102.13 o 
 -10  14  10       25.19       53.95     32.92 o 
  -9  14  10     2353.83     2488.41    105.03 o 
  -8  14  10      369.75      320.39     45.69 o 
  -7  14  10     6000.76     6215.37    173.68 o 
  -6  14  10        3.72       -5.03     20.22 o 
  -5  14  10     6517.77     6558.85    142.70 o 
  -4  14  10      294.87      356.88     42.75 o 
  -3  14  10    14905.36    14838.20    257.17 o 
  -2  14  10       53.89       81.39     23.53 o 
  -1  14  10     6051.82     5892.92    129.96 o 
   0  14  10      628.68      625.27     43.57 o 
   1  14  10    15136.37    15651.71    266.84 o 
   2  14  10        4.39       17.54     19.73 o 
   3  14  10     4301.17     4256.98     90.75 o 
   4  14  10        6.92        8.20     16.19 o 
   5  14  10      937.33      937.59     52.95 o 
   6  14  10     4139.47     4152.72    110.83 o 
   7  14  10      167.95      115.29     27.39 o 
   8  14  10     1436.53     1581.25     71.32 o 
   9  14  10     1940.23     1919.38     80.14 o 
  10  14  10     1905.65     2003.82    113.73 o 
 -11  15  10     2798.88     2958.69    121.89 o 
 -10  15  10      197.22      141.10     67.53 o 
  -9  15  10     1647.86     1862.07     97.81 o 
  -8  15  10      434.55      414.38     51.46 o 
  -7  15  10     2105.17     2305.31     99.24 o 
  -6  15  10      140.68      154.72     28.78 o 
  -5  15  10     1787.11     1806.62     68.15 o 
  -4  15  10     4261.69     4117.97    107.00 o 
  -3  15  10      930.86      813.62     51.05 o 
  -2  15  10       19.44        0.26     19.85 o 
  -1  15  10        0.18      -17.01     17.01 o 
   0  15  10      861.82      734.59     47.98 o 
   1  15  10       90.04       90.97     24.61 o 
   2  15  10     2170.23     1984.18     70.10 o 
   3  15  10       32.11       40.35     21.26 o 
   4  15  10     1180.49     1130.08     61.52 o 
   5  15  10      898.53      894.05     53.85 o 
   6  15  10      859.26      864.15     54.92 o 
   7  15  10       12.70       -0.16     24.66 o 
   8  15  10        3.29       31.00     24.47 o 
   9  15  10      126.60      133.57     32.46 o 
 -10  16  10       42.47      135.85     47.50 o 
  -9  16  10     5478.74     6021.81    360.74 o 
  -8  16  10        6.42       78.52     42.25 o 
  -7  16  10     9572.24     9981.62    245.27 o 
  -6  16  10      201.55      238.72     34.22 o 
  -5  16  10    13127.24    13611.00    248.70 o 
  -4  16  10       88.51       96.40     42.98 o 
  -3  16  10     8209.11     8427.44    173.52 o 
  -2  16  10      360.80      328.35     36.07 o 
  -1  16  10    15373.35    15709.54    275.07 o 
   0  16  10      893.57      866.45     53.13 o 
   1  16  10    11157.22    11125.06    209.63 o 
   2  16  10      762.99      742.63     49.13 o 
   3  16  10     1683.42     1704.13     66.90 o 
   4  16  10        0.79      -11.77     25.64 o 
   5  16  10     3201.70     3370.11    157.63 o 
   6  16  10      225.66      264.12     44.30 o 
   7  16  10     1621.77     1598.70     91.06 o 
   8  16  10        4.16        2.40     24.98 o 
   9  16  10       19.65       66.66     28.96 o 
  -9  17  10     2790.68     2894.71    121.74 o 
  -8  17  10     4040.95     3970.33    141.65 o 
  -7  17  10     1370.88     1553.67     91.98 o 
  -6  17  10     4702.32     4745.22    180.63 o 
  -5  17  10     4677.91     4755.60    122.53 o 
  -4  17  10     1088.37     1226.58     63.22 o 
  -3  17  10      393.30      469.32     43.30 o 
  -2  17  10     4050.16     4138.56    110.11 o 
  -1  17  10      267.37      234.19     34.07 o 
   0  17  10     3205.88     3116.89     92.66 o 
   1  17  10       85.26      108.61     28.59 o 
   2  17  10      510.97      437.44     40.99 o 
   3  17  10     2498.39     2311.45     79.44 o 
   4  17  10      204.07      195.31     37.48 o 
   5  17  10     1547.27     1575.42     88.90 o 
   6  17  10      361.17      320.34     68.49 o 
   7  17  10     1098.97     1109.52    100.94 o 
   8  17  10       26.37       45.89     28.22 o 
  -9  18  10      244.01      269.76     50.56 o 
  -8  18  10     2328.72     2345.70    111.57 o 
  -7  18  10      520.48      410.52     54.37 o 
  -6  18  10     4353.65     4532.69    121.96 o 
  -5  18  10     2515.47     2631.88     89.69 o 
  -4  18  10     8585.36     8594.83    181.35 o 
  -3  18  10     3110.33     2920.60     92.77 o 
  -2  18  10     7861.95     7840.40    169.50 o 
  -1  18  10      104.37       87.63     25.88 o 
   0  18  10     2521.28     2375.38     82.72 o 
   1  18  10       34.83        5.10     21.72 o 
   2  18  10    10660.16    10632.54    209.03 o 
   3  18  10        1.58       36.45     24.46 o 
   4  18  10     3456.06     3315.15    122.83 o 
   5  18  10      419.19      361.82     50.97 o 
   6  18  10      387.86      337.14     50.26 o 
   7  18  10      312.75      256.22     47.69 o 
   8  18  10     1894.45     2334.33    110.71 o 
  -8  19  10     1195.19     1237.77     90.29 o 
  -7  19  10       25.53       -6.40     31.17 o 
  -6  19  10      139.63      149.44     30.92 o 
  -5  19  10      549.59      574.26     50.80 o 
  -4  19  10      729.70      726.87     56.00 o 
  -3  19  10     1004.57      938.40     60.26 o 
  -2  19  10      642.97      600.93     50.44 o 
  -1  19  10        9.64       49.32     25.45 o 
   0  19  10       24.15       -7.00     22.10 o 
   1  19  10     2663.42     2452.51     86.17 o 
   2  19  10       56.68       52.58     25.01 o 
   3  19  10     2932.25     2916.56     94.43 o 
   4  19  10      678.61      647.18     64.13 o 
   5  19  10      210.63      207.02     43.39 o 
   6  19  10      138.29      158.12     40.73 o 
   7  19  10     1238.92     1372.91     91.85 o 
  -7  20  10      975.28     1084.21     85.17 o 
  -6  20  10     3867.24     3684.80    181.64 o 
  -5  20  10      409.00      403.78     45.69 o 
  -4  20  10     2425.64     2516.61     92.41 o 
  -3  20  10     2662.79     2815.72     96.33 o 
  -2  20  10     3613.54     3823.43    129.78 o 
  -1  20  10     1149.86     1185.26     67.60 o 
   0  20  10     7394.41     7893.78    176.22 o 
   1  20  10      494.63      547.09     66.92 o 
   2  20  10      261.92      294.68     39.50 o 
   3  20  10     1367.24     1494.54     91.81 o 
   4  20  10     2270.37     2412.73    108.45 o 
   5  20  10       33.81       23.53     30.45 o 
   6  20  10     1097.42     1380.43     95.99 o 
  -6  21  10     2001.40     1981.68    109.62 o 
  -5  21  10      604.01      578.16     53.70 o 
  -4  21  10     1256.11     1368.74     98.01 o 
  -3  21  10       91.20       70.39     38.26 o 
  -2  21  10       64.71       12.70     26.31 o 
  -1  21  10     2243.96     2254.27     88.41 o 
   0  21  10      101.02      173.01     35.36 o 
   1  21  10     1293.86     1141.36     68.18 o 
   2  21  10      142.89      148.20     34.15 o 
   3  21  10      405.58      419.99     56.53 o 
   4  21  10     1979.54     1901.90    105.44 o 
   5  21  10      672.49      675.26     69.23 o 
  -4  22  10     4247.15     4505.12    130.30 o 
  -3  22  10     4342.24     4335.41    126.64 o 
  -2  22  10      727.70      754.61     60.09 o 
  -1  22  10     1675.25     1721.17     83.02 o 
   0  22  10     2048.04     2088.66     87.25 o 
   1  22  10     2382.75     2424.55     92.08 o 
   2  22  10     1089.31     1072.79     70.70 o 
   3  22  10     5055.73     5302.14    172.41 o 
 -13   0  11       40.22       64.25     65.15 o 
 -11   0  11       29.87       53.31     69.18 o 
  -9   0  11        6.92       10.42     16.20 o 
  -7   0  11     4585.27     4559.83    110.96 o 
  -5   0  11     8357.48     8051.27    186.81 o 
  -3   0  11      904.37      878.94     36.69 o 
  -1   0  11     5079.22     5209.07    111.06 o 
   1   0  11     1470.42     1539.88     67.95 o 
   3   0  11     3744.58     3688.62     91.05 o 
   5   0  11    12904.21    12854.46    280.88 o 
   7   0  11    10958.18    10194.62    363.79 o 
   9   0  11      960.03      974.29    251.07 o 
  11   0  11     7875.38     7681.34    266.22 o 
  13   0  11     3235.39     3331.24    240.22 o 
 -14   1  11       35.60      -30.45     55.52 o 
 -13   1  11      143.19      103.25     48.67 o 
 -12   1  11     3856.77     3822.60    133.17 o 
 -11   1  11     2889.96     2812.39     92.87 o 
 -10   1  11      972.92     1019.38     50.48 o 
  -9   1  11      476.62      595.23     32.81 o 
  -8   1  11     3460.08     3244.99    103.17 o 
  -7   1  11     6915.58     7040.01    108.24 o 
  -6   1  11        1.52       -1.45     11.64 o 
  -5   1  11     6462.68     6287.34    101.53 o 
  -4   1  11     1998.60     1961.23     47.03 o 
  -3   1  11    11749.71    11633.73    226.91 o 
  -2   1  11     1981.91     2018.40     40.39 o 
  -1   1  11    21224.21    21351.54    263.44 o 
   0   1  11     7356.86     8006.43    111.21 o 
   1   1  11    20575.82    21266.55    263.35 o 
   2   1  11      765.63      738.75     28.68 o 
   3   1  11    14970.59    14949.29    206.99 o 
   4   1  11        5.76       33.93     13.60 o 
   5   1  11     3073.78     2943.10     70.86 o 
   6   1  11     4364.45     4420.74     78.20 o 
   7   1  11     3617.41     3507.37     92.14 o 
   8   1  11      646.38      679.95     74.71 o 
   9   1  11     1548.11     1518.09     73.05 o 
  10   1  11      306.95      337.67     42.68 o 
  11   1  11        1.22       23.45     29.20 o 
  12   1  11       80.07       10.38     29.55 o 
  13   1  11       35.06       -1.73     32.70 o 
 -14   2  11      213.16      208.33     80.94 o 
 -13   2  11      241.38      235.73     49.81 o 
 -12   2  11       20.71       41.82     29.17 o 
 -11   2  11       10.22       10.41     31.16 o 
 -10   2  11      343.22      326.62     28.62 o 
  -9   2  11       43.56       41.95     13.31 o 
  -8   2  11      389.85      395.78     26.02 o 
  -7   2  11     2114.91     2006.78     50.84 o 
  -6   2  11      244.07      340.10     22.15 o 
  -5   2  11     6655.92     6435.63     96.64 o 
  -4   2  11    12785.25    13710.34    179.01 o 
  -3   2  11     2703.55     2711.60     73.19 o 
  -2   2  11     3343.48     3277.85     70.35 o 
  -1   2  11     1246.53     1039.12     33.12 o 
   0   2  11     1621.82     1498.35     33.70 o 
   1   2  11    47535.30    50113.85    627.92 o 
   2   2  11    13121.88    13286.10    185.15 o 
   3   2  11    25865.31    25210.91    348.67 o 
   4   2  11    15463.99    15538.73    203.74 o 
   5   2  11    19953.47    19769.55    253.73 o 
   6   2  11     4137.55     4203.63     79.74 o 
   7   2  11    20092.08    19972.68    295.91 o 
   8   2  11    11258.36    10972.63    221.60 o 
   9   2  11    14499.03    14080.59    305.04 o 
  10   2  11     6816.56     6667.55    212.23 o 
  11   2  11     4962.22     4634.07    177.37 o 
  12   2  11      580.26      543.07     57.34 o 
  13   2  11     2789.69     2899.45    113.64 o 
 -14   3  11      127.02      100.29     55.30 o 
 -13   3  11      147.74      222.88     57.54 o 
 -12   3  11     1067.50     1238.06     87.02 o 
 -11   3  11     4155.91     3853.30    131.01 o 
 -10   3  11      751.24      777.33     59.13 o 
  -9   3  11     1171.69     1147.61     43.96 o 
  -8   3  11      318.16      359.75     22.73 o 
  -7   3  11      612.90      609.29     28.84 o 
  -6   3  11     4838.60     4624.62     77.18 o 
  -5   3  11      241.53      309.93     18.31 o 
  -4   3  11    34344.25    36091.18    433.73 o 
  -3   3  11     4888.02     4863.10     74.77 o 
  -2   3  11     8558.58     8667.08    118.50 o 
  -1   3  11    12636.06    12638.02    163.97 o 
   0   3  11    11545.99    11580.50    165.48 o 
   1   3  11     7011.26     7012.70    101.13 o 
   2   3  11    10258.40     9925.37    135.85 o 
   3   3  11     1726.05     1618.28     43.79 o 
   4   3  11    13989.22    14204.50    189.47 o 
   5   3  11     6898.97     6970.13    121.45 o 
   6   3  11     1559.51     1533.80     45.00 o 
   7   3  11      495.58      457.36     34.41 o 
   8   3  11      294.00      242.19     35.15 o 
   9   3  11      143.81      164.02     33.95 o 
  10   3  11      760.95      805.73     60.68 o 
  11   3  11      479.09      470.23     52.77 o 
  12   3  11       12.36        8.05     34.70 o 
 -14   4  11       27.37       25.04     37.57 o 
 -13   4  11      208.86      256.56     51.55 o 
 -12   4  11        6.74       47.90     47.96 o 
 -11   4  11       23.92        4.74     22.32 o 
 -10   4  11     1974.73     1896.64     73.96 o 
  -9   4  11      648.72      692.47     36.81 o 
  -8   4  11       10.16       15.25     13.30 o 
  -7   4  11     8283.40     8034.55    127.35 o 
  -6   4  11       74.20       76.56     13.60 o 
  -5   4  11     3270.41     3091.92     56.55 o 
  -4   4  11     3289.20     3491.19     59.03 o 
  -3   4  11      117.81      135.96     15.23 o 
  -2   4  11      992.54      952.17     23.27 o 
  -1   4  11      124.51      171.61     13.87 o 
   0   4  11     4504.30     4562.96     78.38 o 
   1   4  11     5377.47     5787.57     95.67 o 
   2   4  11      359.02      433.32     20.73 o 
   3   4  11      856.27      899.40     33.19 o 
   4   4  11     7853.61     7829.32    115.61 o 
   5   4  11      329.47      321.57     21.64 o 
   6   4  11    13646.35    13370.42    211.53 o 
   7   4  11        6.99      -14.90     14.90 o 
   8   4  11     3767.39     3647.17    118.37 o 
   9   4  11      659.06      558.84     49.14 o 
  10   4  11     3511.96     3241.12    302.65 o 
  11   4  11       46.11       39.56     29.47 o 
  12   4  11     5102.13     5060.10    380.29 o 
 -13   5  11      213.98      296.23     52.21 o 
 -12   5  11       13.92       14.46     28.82 o 
 -11   5  11     2297.89     2333.46    115.45 o 
 -10   5  11      193.60      202.58     29.90 o 
  -9   5  11      125.14       96.67     20.44 o 
  -8   5  11      261.94      306.03     27.06 o 
  -7   5  11      304.97      300.74     27.62 o 
  -6   5  11     4757.71     4743.24    100.10 o 
  -5   5  11     3177.03     3157.87     75.57 o 
  -4   5  11     7347.22     7275.82    133.70 o 
  -3   5  11     6132.78     6590.03    111.68 o 
  -2   5  11     8806.06     9454.74    162.25 o 
  -1   5  11     1593.65     1732.11     39.02 o 
   0   5  11    26636.05    25841.43    339.21 o 
   1   5  11      286.80      283.99     19.43 o 
   2   5  11    17061.86    16682.65    239.96 o 
   3   5  11      141.22      205.11     18.90 o 
   4   5  11     7422.30     7382.42    111.40 o 
   5   5  11        0.77        5.04     11.18 o 
   6   5  11    12805.90    12473.18    235.18 o 
   7   5  11      405.62      496.30     61.56 o 
   8   5  11     8352.73     8171.17    168.32 o 
   9   5  11      656.30      609.46     50.71 o 
  10   5  11       85.12       56.86     28.18 o 
  11   5  11      301.54      385.85     47.16 o 
  12   5  11       41.81       52.67     34.49 o 
 -13   6  11      285.08      325.32     58.55 o 
 -12   6  11      467.45      551.11     73.28 o 
 -11   6  11      552.03      529.13     47.19 o 
 -10   6  11       60.18       54.02     30.37 o 
  -9   6  11     1002.34     1021.12     55.67 o 
  -8   6  11      330.39      342.65     42.59 o 
  -7   6  11     2256.36     2136.72     59.61 o 
  -6   6  11     6546.57     6540.72    174.86 o 
  -5   6  11      124.58      127.82     18.90 o 
  -4   6  11     3686.96     3703.42     76.26 o 
  -3   6  11     2419.89     2201.12     72.67 o 
  -2   6  11     7454.05     7530.99    150.22 o 
  -1   6  11       81.35       79.83     16.16 o 
   0   6  11    22005.66    22306.78    297.71 o 
   1   6  11     1870.03     1935.72     46.07 o 
   2   6  11    34679.17    33992.27    411.45 o 
   3   6  11     2429.39     2193.91     68.94 o 
   4   6  11    20580.41    20287.22    259.88 o 
   5   6  11      817.19      805.26     39.58 o 
   6   6  11    18816.34    18701.00    471.01 o 
   7   6  11      681.48      548.78     55.09 o 
   8   6  11    24056.19    23443.73    733.83 o 
   9   6  11      256.49      257.58     49.92 o 
  10   6  11    11290.13    11655.26    277.16 o 
  11   6  11       50.15      144.35     35.09 o 
  12   6  11     4381.84     4977.99    279.10 o 
 -13   7  11      917.11      928.33     85.22 o 
 -12   7  11      222.99      135.32     40.72 o 
 -11   7  11     3247.99     3230.34    122.73 o 
 -10   7  11       36.95       23.65     22.67 o 
  -9   7  11     1000.81     1097.56     71.03 o 
  -8   7  11      172.22      176.89     23.80 o 
  -7   7  11     1904.45     1790.55     67.47 o 
  -6   7  11     2294.56     2095.18    101.18 o 
  -5   7  11     9543.33     9551.26    156.54 o 
  -4   7  11    14531.04    14004.48    210.16 o 
  -3   7  11    12490.51    12145.84    184.46 o 
  -2   7  11    12508.56    12446.88    206.99 o 
  -1   7  11     4669.56     4418.21     94.29 o 
   0   7  11     6442.39     6717.93    107.95 o 
   1   7  11     3422.90     3508.96     68.48 o 
   2   7  11     7092.61     7229.28    107.04 o 
   3   7  11     7364.93     7200.14    109.31 o 
   4   7  11    16734.21    16572.12    219.50 o 
   5   7  11     6407.12     6421.10    104.67 o 
   6   7  11       38.40       38.53     20.22 o 
   7   7  11      275.41      228.07     28.80 o 
   8   7  11       21.76       82.18     23.19 o 
   9   7  11       38.75       49.53     25.97 o 
  10   7  11      418.95      384.56     45.76 o 
  11   7  11        4.07       16.68     30.41 o 
  12   7  11        8.81       18.77     33.23 o 
 -13   8  11      767.57      814.74     82.28 o 
 -12   8  11     1461.42     1457.26    176.05 o 
 -11   8  11       85.78       83.03     27.98 o 
 -10   8  11       13.98        6.02     22.01 o 
  -9   8  11      661.01      628.18     48.30 o 
  -8   8  11     1277.11     1295.71     51.03 o 
  -7   8  11      624.67      561.00     46.50 o 
  -6   8  11     8469.73     8483.48    146.27 o 
  -5   8  11      110.00      181.76     21.40 o 
  -4   8  11      451.42      472.28     29.16 o 
  -3   8  11      217.10      260.34     22.88 o 
  -2   8  11      637.93      634.52     36.73 o 
  -1   8  11     1050.38     1100.05     44.08 o 
   0   8  11     4694.84     4464.74     80.61 o 
   1   8  11     1724.29     1508.12     41.42 o 
   2   8  11      200.81      249.71     20.89 o 
   3   8  11     6384.44     6188.42    107.01 o 
   4   8  11      287.47      277.88     35.82 o 
   5   8  11     4841.99     4786.10     91.73 o 
   6   8  11     1456.15     1281.87     80.13 o 
   7   8  11     7523.35     7625.70    156.43 o 
   8   8  11      340.43      273.94     57.31 o 
   9   8  11     5549.40     5561.69    164.44 o 
  10   8  11      299.19      265.06     45.94 o 
  11   8  11     4331.59     4555.90    154.96 o 
  12   8  11      579.13      671.38     74.25 o 
 -13   9  11      512.56      576.88    105.89 o 
 -12   9  11        6.41       37.54     35.23 o 
 -11   9  11      363.44      346.20     65.34 o 
 -10   9  11      136.36      119.54     28.67 o 
  -9   9  11      362.47      337.54     39.28 o 
  -8   9  11      930.33      945.89     46.07 o 
  -7   9  11     1361.88     1262.47     62.81 o 
  -6   9  11      881.38      926.29     42.09 o 
  -5   9  11     1899.52     1860.03     55.00 o 
  -4   9  11      187.44      139.70     23.25 o 
  -3   9  11      610.41      578.54     37.32 o 
  -2   9  11     6203.20     5803.31    119.05 o 
  -1   9  11    16994.68    16840.27    272.05 o 
   0   9  11    10082.19    10087.52    153.67 o 
   1   9  11    16504.03    15850.07    225.58 o 
   2   9  11      977.46      907.39     35.16 o 
   3   9  11     1726.54     1745.08     48.93 o 
   4   9  11     2867.88     2688.50     63.14 o 
   5   9  11     5371.98     5438.62    119.77 o 
   6   9  11      159.36      147.23     26.35 o 
   7   9  11    13080.17    12994.47    235.89 o 
   8   9  11      107.15       81.98     23.84 o 
   9   9  11      527.59      569.77     73.92 o 
  10   9  11      429.36      505.94     58.62 o 
  11   9  11      297.61      365.73     54.25 o 
 -12  10  11       16.50      -15.45     49.92 o 
 -11  10  11      253.30      204.15     38.70 o 
 -10  10  11     1291.18     1293.61     69.27 o 
  -9  10  11      478.09      424.54     43.13 o 
  -8  10  11       48.36       60.17     21.00 o 
  -7  10  11     1678.88     1677.26     61.31 o 
  -6  10  11      273.59      292.81     30.95 o 
  -5  10  11      233.05      284.26     30.27 o 
  -4  10  11        0.34       13.82     31.41 o 
  -3  10  11     3704.77     3543.16     88.66 o 
  -2  10  11      197.60      235.76     27.07 o 
  -1  10  11    14401.62    14097.28    236.52 o 
   0  10  11     6104.09     5677.62    119.34 o 
   1  10  11    13236.01    13258.58    195.92 o 
   2  10  11      901.76      756.34     33.47 o 
   3  10  11    12121.26    11573.84    177.87 o 
   4  10  11      859.67      807.55     36.80 o 
   5  10  11    22501.89    22586.12    364.06 o 
   6  10  11       19.86        9.55     19.19 o 
   7  10  11    14562.93    14471.59    258.60 o 
   8  10  11      666.40      625.28     46.66 o 
   9  10  11     7267.78     7428.23    202.17 o 
  10  10  11       26.35        7.78     30.23 o 
  11  10  11     6095.28     6524.43    197.03 o 
 -12  11  11      549.29      580.51     71.92 o 
 -11  11  11      141.92      158.86     36.92 o 
 -10  11  11      973.61      868.23     66.34 o 
  -9  11  11      588.17      568.36     54.09 o 
  -8  11  11     4056.01     3922.49    125.13 o 
  -7  11  11     3400.02     3393.34    121.75 o 
  -6  11  11      420.99      358.32     34.64 o 
  -5  11  11     5585.48     5622.81    123.25 o 
  -4  11  11      843.55      865.63     47.30 o 
  -3  11  11    19524.58    19590.53    316.09 o 
  -2  11  11     7407.28     7006.13    140.79 o 
  -1  11  11     1946.33     1934.60     63.62 o 
   0  11  11     2262.39     2283.77     69.59 o 
   1  11  11    13451.00    12930.58    223.58 o 
   2  11  11      285.99      290.63     24.54 o 
   3  11  11    17100.42    17314.10    250.38 o 
   4  11  11     2745.50     2815.11     67.58 o 
   5  11  11     1773.17     1713.07     82.56 o 
   6  11  11       56.80       42.10     22.26 o 
   7  11  11      235.30      300.82     34.50 o 
   8  11  11        8.72       23.48     21.82 o 
   9  11  11      339.29      374.78     44.34 o 
  10  11  11      364.68      418.24     73.65 o 
  11  11  11      111.26      158.96     44.69 o 
 -12  12  11      135.99      121.19     38.73 o 
 -11  12  11      138.27       49.20     37.19 o 
 -10  12  11      327.67      394.16     48.99 o 
  -9  12  11      324.65      304.41     44.14 o 
  -8  12  11     1034.08     1022.51     70.07 o 
  -7  12  11     3053.10     3241.12     90.98 o 
  -6  12  11     1602.31     1750.61     74.40 o 
  -5  12  11     2410.61     2360.18     74.05 o 
  -4  12  11     1265.02     1118.13     53.76 o 
  -3  12  11     2410.63     2382.49     74.74 o 
  -2  12  11      209.45      219.86     29.39 o 
  -1  12  11     1769.76     1701.92     61.20 o 
   0  12  11     7363.94     7090.91    143.54 o 
   1  12  11      699.00      796.70     46.19 o 
   2  12  11     7778.35     7399.07    148.52 o 
   3  12  11     1119.28     1044.26     42.34 o 
   4  12  11     2731.30     2764.44     87.51 o 
   5  12  11     1043.89      958.98     51.73 o 
   6  12  11     2766.41     2678.73    111.35 o 
   7  12  11     2563.39     2602.01     84.52 o 
   8  12  11     5825.72     6004.54    142.39 o 
   9  12  11     2888.77     3102.22     97.87 o 
  10  12  11     1354.56     1453.65     92.57 o 
 -11  13  11      724.09      793.38     70.77 o 
 -10  13  11        4.87      -27.14     32.30 o 
  -9  13  11       47.33       73.65     35.46 o 
  -8  13  11     1241.55     1298.90     89.55 o 
  -7  13  11     1242.26     1271.87     60.72 o 
  -6  13  11     2474.02     2501.14     80.07 o 
  -5  13  11      122.50      102.31     25.02 o 
  -4  13  11      426.55      390.46     36.63 o 
  -3  13  11     6450.58     6527.38    139.69 o 
  -2  13  11     1105.17     1095.41     54.46 o 
  -1  13  11     7944.88     7585.52    153.77 o 
   0  13  11     5794.62     5531.10    123.63 o 
   1  13  11     4128.50     3929.83     98.99 o 
   2  13  11     3226.46     3191.69    178.58 o 
   3  13  11       92.34      113.55     29.31 o 
   4  13  11      923.47      903.33     41.89 o 
   5  13  11     1462.75     1376.56     61.60 o 
   6  13  11     3264.06     3268.01     95.04 o 
   7  13  11       91.63      129.07     29.07 o 
   8  13  11     2573.81     2539.16     86.55 o 
   9  13  11      323.56      341.96     39.96 o 
  10  13  11      462.06      543.48     62.90 o 
 -11  14  11       66.56       24.08     32.85 o 
 -10  14  11        7.19       35.09     33.75 o 
  -9  14  11       13.44       62.24     43.48 o 
  -8  14  11      293.72      305.30     44.21 o 
  -7  14  11       53.16       24.18     21.95 o 
  -6  14  11      102.39       87.46     26.96 o 
  -5  14  11      606.65      499.67     49.99 o 
  -4  14  11      884.52      877.49     52.43 o 
  -3  14  11       75.81       57.20     31.34 o 
  -2  14  11      349.30      355.25     36.03 o 
  -1  14  11     1077.97     1025.81     63.02 o 
   0  14  11     1563.78     1513.34     60.85 o 
   1  14  11     3723.40     3363.11     92.13 o 
   2  14  11     3091.04     3059.14     87.39 o 
   3  14  11     3655.83     3508.24     95.23 o 
   4  14  11     9254.69     8756.59    185.61 o 
   5  14  11     4088.11     3809.44    103.54 o 
   6  14  11     6984.64     7156.97    158.38 o 
   7  14  11     1496.06     1470.02     72.62 o 
   8  14  11     1948.39     1849.35     76.99 o 
   9  14  11     2849.44     2801.86    114.03 o 
  10  14  11     5197.23     5471.79    201.39 o 
 -10  15  11     1155.20     1093.62     82.93 o 
  -9  15  11     1338.23     1419.82     89.26 o 
  -8  15  11     1854.81     1857.81     94.36 o 
  -7  15  11      914.06      878.79     56.14 o 
  -6  15  11     3276.93     3337.40     97.39 o 
  -5  15  11      137.22      161.91     30.18 o 
  -4  15  11     6849.56     6731.84    148.26 o 
  -3  15  11      409.07      408.79     40.08 o 
  -2  15  11     8626.80     8426.88    171.79 o 
  -1  15  11        6.15      -19.07     19.07 o 
   0  15  11     6729.91     6552.91    143.73 o 
   1  15  11       47.35       27.85     23.64 o 
   2  15  11     9166.26     8554.95    172.35 o 
   3  15  11      391.26      361.66     36.60 o 
   4  15  11     5673.52     5317.97    155.48 o 
   5  15  11      162.34      257.66     40.20 o 
   6  15  11     2135.09     2138.54     79.79 o 
   7  15  11       55.62       39.80     24.17 o 
   8  15  11        0.95       -2.35     23.09 o 
   9  15  11      163.16      126.96     37.39 o 
 -10  16  11      380.70      351.80     52.90 o 
  -9  16  11      865.44      913.34     77.90 o 
  -8  16  11     1183.08     1169.48     82.77 o 
  -7  16  11     2765.53     2952.37    116.68 o 
  -6  16  11      385.36      428.87     43.85 o 
  -5  16  11     2802.46     2831.85     90.62 o 
  -4  16  11      476.54      503.87     43.29 o 
  -3  16  11     3293.82     3125.05     93.53 o 
  -2  16  11        0.95        8.85     21.08 o 
  -1  16  11     2936.85     2728.18     96.36 o 
   0  16  11       57.37       18.01     21.25 o 
   1  16  11     4492.73     4189.74    115.46 o 
   2  16  11     2308.19     2166.82     75.25 o 
   3  16  11     3714.79     3584.17    100.24 o 
   4  16  11      936.75     1035.64     96.03 o 
   5  16  11     1166.62     1204.95     78.37 o 
   6  16  11     1392.23     1414.10     85.06 o 
   7  16  11      651.96      855.86     80.84 o 
   8  16  11     3822.48     4017.15    118.68 o 
   9  16  11     2175.41     2493.49    130.29 o 
  -9  17  11        0.10        7.85     32.47 o 
  -8  17  11      198.16      191.37     43.93 o 
  -7  17  11      116.40       76.91     34.86 o 
  -6  17  11       19.34       33.45     24.49 o 
  -5  17  11      385.79      379.45     42.14 o 
  -4  17  11      613.82      550.50     47.12 o 
  -3  17  11      111.32      108.00     28.72 o 
  -2  17  11     4948.20     4762.20    121.37 o 
  -1  17  11      223.39      171.79     30.71 o 
   0  17  11     2321.55     2197.03     77.55 o 
   1  17  11      966.69      950.42     79.59 o 
   2  17  11     1764.47     1627.34     69.80 o 
   3  17  11     1833.28     1887.85     73.14 o 
   4  17  11     3571.50     3501.27    126.74 o 
   5  17  11      684.94      746.42     67.01 o 
   6  17  11     1210.81     1306.52     88.86 o 
   7  17  11      803.69      846.32     96.21 o 
   8  17  11      686.37      731.31     69.72 o 
  -8  18  11        0.80      -20.72     28.98 o 
  -7  18  11       41.04       27.82     33.31 o 
  -6  18  11      162.42      228.74     36.59 o 
  -5  18  11        2.54      -29.04     29.04 o 
  -4  18  11        9.84       20.07     26.20 o 
  -3  18  11        0.75       12.29     22.79 o 
  -2  18  11     1488.70     1460.83    116.49 o 
  -1  18  11     1447.87     1373.19     72.92 o 
   0  18  11     1851.21     1816.54     74.44 o 
   1  18  11        7.26      -21.14     21.14 o 
   2  18  11     1378.24     1292.83     66.25 o 
   3  18  11      129.86      101.95     26.90 o 
   4  18  11     3339.99     3490.10    128.45 o 
   5  18  11     3138.78     3237.35    159.66 o 
   6  18  11     2079.39     2256.99    113.16 o 
   7  18  11      752.08      792.01     73.23 o 
  -8  19  11      465.47      494.48     61.53 o 
  -7  19  11     1349.15     1336.71     91.91 o 
  -6  19  11      101.22       86.16     30.49 o 
  -5  19  11     3108.41     2902.83     98.68 o 
  -4  19  11     1112.95     1229.73     69.00 o 
  -3  19  11     2603.37     2546.05     90.43 o 
  -2  19  11       11.17       -4.11     25.54 o 
  -1  19  11     4850.95     4746.76    126.82 o 
   0  19  11     1380.27     1282.36     68.00 o 
   1  19  11     3973.70     3901.58    137.95 o 
   2  19  11     2426.49     2356.51     85.59 o 
   3  19  11     1685.68     1661.65     93.80 o 
   4  19  11      132.96      154.21     40.54 o 
   5  19  11     1482.34     1481.93     93.07 o 
   6  19  11        0.13        1.63     32.97 o 
  -6  20  11     1272.54     1408.73     95.82 o 
  -5  20  11       26.77       25.51     28.38 o 
  -4  20  11     3600.97     3676.24    118.69 o 
  -3  20  11      401.42      427.55     74.51 o 
  -2  20  11     2404.83     2513.78     91.10 o 
  -1  20  11      104.89      110.07     33.96 o 
   0  20  11      837.51      887.51     60.90 o 
   1  20  11     1263.51     1294.86     70.77 o 
   2  20  11     2112.36     2047.56     82.45 o 
   3  20  11     2203.75     2481.24    111.51 o 
   4  20  11      323.06      406.18     56.07 o 
   5  20  11      698.68      696.35     69.28 o 
  -5  21  11       40.89       14.08     29.84 o 
  -4  21  11      446.54      412.64     47.00 o 
  -3  21  11      896.10      875.62     79.78 o 
  -2  21  11        3.15        0.76     30.50 o 
  -1  21  11     2356.93     2114.83     86.88 o 
   0  21  11        4.52        0.03     26.53 o 
   1  21  11      572.42      576.81     51.98 o 
   2  21  11      383.64      305.38     41.96 o 
   3  21  11     3487.44     3514.33    134.49 o 
   4  21  11        7.08       30.06     36.48 o 
  -3  22  11        7.92        2.03     28.31 o 
  -2  22  11        0.75        8.13     26.23 o 
  -1  22  11       34.33       -8.77     28.02 o 
   0  22  11      123.94      109.73     35.00 o 
   1  22  11      188.59      142.52     35.75 o 
   2  22  11      379.06      312.30     43.42 o 
 -14   0  12     7539.07     8392.55    466.33 o 
 -12   0  12     5897.62     6354.86    363.12 o 
 -10   0  12    33053.41    33709.25    596.94 o 
  -8   0  12    20637.41    21570.34    393.58 o 
  -6   0  12    68196.26    69043.73   1146.43 o 
  -4   0  12    34770.39    35666.64    608.04 o 
  -2   0  12    11812.59    11607.17    218.18 o 
   0   0  12    49513.22    51113.34    852.37 o 
   2   0  12     6784.62     6689.83    141.19 o 
   4   0  12      502.64      498.21     47.21 o 
   6   0  12      951.40     1064.09     55.45 o 
   8   0  12     9611.04     9879.38    566.29 o 
  10   0  12     1854.70     1743.29    111.98 o 
  12   0  12      122.32      115.35     52.10 o 
 -14   1  12        7.33       10.30     62.46 o 
 -13   1  12     2242.53     2295.64    145.85 o 
 -12   1  12      937.90      958.39    101.31 o 
 -11   1  12     2537.79     2533.09    142.14 o 
 -10   1  12     2581.98     2383.36     76.37 o 
  -9   1  12     3516.52     3206.64     66.97 o 
  -8   1  12     1599.43     1517.12     42.23 o 
  -7   1  12      308.46      323.85     24.91 o 
  -6   1  12    16426.41    16098.71    225.30 o 
  -5   1  12     4561.71     4250.74     90.11 o 
  -4   1  12     8218.00     7567.36    117.12 o 
  -3   1  12       17.06       43.35     10.32 o 
  -2   1  12    19448.21    20375.69    254.24 o 
  -1   1  12      960.92     1149.89     34.01 o 
   0   1  12    14704.53    14517.15    187.81 o 
   1   1  12      122.77      122.45     14.28 o 
   2   1  12     3755.18     3551.48     63.17 o 
   3   1  12       87.19       97.49     13.63 o 
   4   1  12     3502.96     3307.57     76.70 o 
   5   1  12      429.60      459.16     28.80 o 
   6   1  12      432.91      411.32     25.69 o 
   7   1  12     1036.04      998.13     43.09 o 
   8   1  12       38.51        8.01     31.54 o 
   9   1  12     1285.81     1277.10     68.94 o 
  10   1  12      480.82      544.77     50.86 o 
  11   1  12      202.80      245.25     41.11 o 
  12   1  12      196.86      217.74     42.72 o 
 -14   2  12     1542.45     1346.52    325.18 o 
 -13   2  12     3354.76     3298.99    252.53 o 
 -12   2  12     4639.89     4749.21    153.86 o 
 -11   2  12     3199.10     3049.24    113.30 o 
 -10   2  12     4724.44     4639.79    114.81 o 
  -9   2  12     2527.30     2498.77     75.20 o 
  -8   2  12     6758.96     6613.42    118.38 o 
  -7   2  12     9986.58     9787.55    141.18 o 
  -6   2  12      695.36      671.46     29.48 o 
  -5   2  12       29.77       37.94     11.99 o 
  -4   2  12     1230.51     1274.26     33.02 o 
  -3   2  12     3259.81     3241.09     60.93 o 
  -2   2  12       15.00        9.07      8.39 o 
  -1   2  12     4401.38     4623.05     72.88 o 
   0   2  12     3269.35     3204.78     56.15 o 
   1   2  12        1.28       12.29      9.33 o 
   2   2  12     3919.95     3918.87     71.83 o 
   3   2  12     1973.18     2048.36     48.59 o 
   4   2  12      641.03      664.09     30.97 o 
   5   2  12       18.05       26.09     12.08 o 
   6   2  12     1660.64     1710.20     44.61 o 
   7   2  12      470.44      512.60     35.84 o 
   8   2  12     4599.80     4552.56    122.22 o 
   9   2  12      301.45      264.04     38.00 o 
  10   2  12      149.69      135.33     34.72 o 
  11   2  12      399.16      399.47     48.34 o 
  12   2  12        5.39      -38.05     38.74 o 
 -13   3  12      596.22      663.25     87.51 o 
 -12   3  12      890.79      991.35     85.19 o 
 -11   3  12     1949.02     1924.95     88.65 o 
 -10   3  12        0.14       15.01     19.52 o 
  -9   3  12     1895.54     1790.16     73.57 o 
  -8   3  12     2308.30     2166.06     67.17 o 
  -7   3  12     5856.86     5756.30    141.41 o 
  -6   3  12        8.37       19.07     10.65 o 
  -5   3  12    26210.48    26321.91    325.23 o 
  -4   3  12     2258.43     2166.88     44.39 o 
  -3   3  12    23421.09    24374.74    300.92 o 
  -2   3  12     3546.61     3287.20     61.34 o 
  -1   3  12     8074.53     7753.83    116.37 o 
   0   3  12      407.38      401.99     22.53 o 
   1   3  12    17968.04    18122.04    244.91 o 
   2   3  12     1160.91     1067.93     31.24 o 
   3   3  12     7111.58     6992.22    105.52 o 
   4   3  12     1111.11     1056.71     33.50 o 
   5   3  12        4.73       23.85     11.31 o 
   6   3  12     1728.45     1689.86     45.07 o 
   7   3  12      689.68      654.72     37.34 o 
   8   3  12       25.73       21.14     23.53 o 
   9   3  12      244.74      269.52     57.78 o 
  10   3  12      196.76      193.85     57.49 o 
  11   3  12        6.70       26.14     30.06 o 
  12   3  12        0.35      -27.31     27.31 o 
 -13   4  12     7093.60     7655.89    400.17 o 
 -12   4  12     1499.16     1417.00    205.87 o 
 -11   4  12    12582.32    12972.86    361.59 o 
 -10   4  12      526.71      577.26     47.33 o 
  -9   4  12    15407.63    15296.75    237.38 o 
  -8   4  12     5699.93     5662.44    116.91 o 
  -7   4  12    14011.82    13952.58    213.12 o 
  -6   4  12    12846.29    12525.05    192.48 o 
  -5   4  12    34451.73    35045.93    473.95 o 
  -4   4  12      854.34      817.42     25.06 o 
  -3   4  12    30330.53    30879.90    416.66 o 
  -2   4  12     9420.97     9734.47    131.63 o 
  -1   4  12     8165.75     7966.86    129.83 o 
   0   4  12     1279.06     1129.12     33.60 o 
   1   4  12    13407.48    13043.08    172.53 o 
   2   4  12     1902.01     1849.03     41.71 o 
   3   4  12    10446.11    10291.20    161.70 o 
   4   4  12      783.58      791.98     30.32 o 
   5   4  12      511.27      543.26     27.18 o 
   6   4  12     1860.76     1766.07     53.09 o 
   7   4  12     4867.42     4922.76    130.23 o 
   8   4  12      362.99      356.61     47.44 o 
   9   4  12     1163.96     1146.83    106.76 o 
  10   4  12      273.37      273.67     41.13 o 
  11   4  12      237.69      225.14     40.18 o 
  12   4  12      374.11      392.01     52.97 o 
 -13   5  12      134.61      197.74     49.48 o 
 -12   5  12     1745.20     1871.78    104.23 o 
 -11   5  12       63.08       74.21     25.86 o 
 -10   5  12     2910.76     2804.37    197.60 o 
  -9   5  12      965.09      911.49     50.25 o 
  -8   5  12        7.77       22.40     17.09 o 
  -7   5  12     5672.02     5500.29    114.92 o 
  -6   5  12     1995.30     2018.20     72.31 o 
  -5   5  12     7101.75     7079.30    122.03 o 
  -4   5  12     6040.19     6129.41    130.97 o 
  -3   5  12     6251.58     5814.48    151.29 o 
  -2   5  12       81.90       67.45     16.07 o 
  -1   5  12    15934.60    15981.69    220.71 o 
   0   5  12      146.78      149.59     15.01 o 
   1   5  12    17779.99    17740.78    244.16 o 
   2   5  12     1542.17     1569.15     38.22 o 
   3   5  12       20.77       34.52     14.39 o 
   4   5  12      149.08      145.15     17.29 o 
   5   5  12     3223.76     3162.80     64.07 o 
   6   5  12      482.74      473.22     39.99 o 
   7   5  12     1448.47     1300.80     50.42 o 
   8   5  12       41.03       84.29     28.05 o 
   9   5  12      180.11      210.17     39.35 o 
  10   5  12      200.66      147.00     37.54 o 
  11   5  12      173.62      225.96     42.75 o 
  12   5  12      201.74      172.80     44.33 o 
 -13   6  12     2741.76     3076.83    299.38 o 
 -12   6  12     1501.07     1551.43    185.90 o 
 -11   6  12     9449.91     9725.42    207.59 o 
 -10   6  12      740.86      632.90     49.12 o 
  -9   6  12     5506.22     5320.88    157.53 o 
  -8   6  12     7063.71     6973.10    130.07 o 
  -7   6  12     3464.03     3505.03     86.34 o 
  -6   6  12     7932.70     7556.33    133.32 o 
  -5   6  12     2647.98     2517.85    100.49 o 
  -4   6  12      384.90      339.96     32.09 o 
  -3   6  12     1943.65     1920.53     98.80 o 
  -2   6  12     3716.53     3700.38     84.38 o 
  -1   6  12        4.81       21.88     11.12 o 
   0   6  12    10064.09    10067.29    150.26 o 
   1   6  12     1843.32     1777.77     44.81 o 
   2   6  12      167.84      195.71     19.33 o 
   3   6  12     1270.26     1310.53     41.36 o 
   4   6  12     2022.01     2059.45     49.20 o 
   5   6  12     1758.40     1857.09     47.74 o 
   6   6  12     1071.77     1054.23     45.28 o 
   7   6  12     3944.22     3904.74    109.21 o 
   8   6  12      232.99      254.05     29.78 o 
   9   6  12      801.03      629.15     72.77 o 
  10   6  12     1199.10     1138.51     92.58 o 
  11   6  12       20.99       32.89     33.50 o 
  12   6  12        8.41      -10.10     33.29 o 
 -13   7  12       63.65       79.69     39.49 o 
 -12   7  12     1505.28     1569.07    107.68 o 
 -11   7  12      214.53      240.21     35.62 o 
 -10   7  12     4536.93     4512.54    147.83 o 
  -9   7  12      261.52      241.57     33.17 o 
  -8   7  12     1301.69     1189.71     49.67 o 
  -7   7  12     6095.96     5923.41    155.59 o 
  -6   7  12     4528.00     4449.32     93.27 o 
  -5   7  12     5540.04     4877.22     96.86 o 
  -4   7  12    17127.74    17155.26    251.93 o 
  -3   7  12    19030.69    19396.79    305.43 o 
  -2   7  12     1498.51     1342.92     48.55 o 
  -1   7  12     1914.40     1727.20     55.05 o 
   0   7  12     3217.81     3226.99     64.37 o 
   1   7  12     5586.01     5219.88     91.91 o 
   2   7  12     2432.64     2286.63     54.48 o 
   3   7  12    11009.86    10784.42    164.79 o 
   4   7  12     3479.19     3342.32     93.59 o 
   5   7  12     1166.40     1134.21     40.97 o 
   6   7  12      507.28      520.05     39.40 o 
   7   7  12     1264.81     1217.12     62.91 o 
   8   7  12      133.59      175.24     29.02 o 
   9   7  12      637.03      635.86     60.84 o 
  10   7  12        8.13      -20.96     29.89 o 
  11   7  12       86.21      116.17     38.37 o 
  12   7  12      795.46      847.10     77.99 o 
 -13   8  12     6232.03     6240.69    387.52 o 
 -12   8  12     5551.04     5594.42    189.35 o 
 -11   8  12     1588.01     1618.58    153.18 o 
 -10   8  12     8728.74     8573.31    354.06 o 
  -9   8  12     9008.60     8836.37    235.37 o 
  -8   8  12     7292.12     7205.62    150.35 o 
  -7   8  12    13864.73    14000.66    220.59 o 
  -6   8  12    11724.61    11433.48    185.99 o 
  -5   8  12     7046.22     7064.62    157.62 o 
  -4   8  12    11466.87    11456.28    200.61 o 
  -3   8  12      941.78      870.95     43.32 o 
  -2   8  12     6853.53     6302.99    126.48 o 
  -1   8  12     9306.01     8536.38    157.46 o 
   0   8  12      928.72      883.18     31.64 o 
   1   8  12     4103.54     3923.75     76.30 o 
   2   8  12     2649.07     2557.28     59.42 o 
   3   8  12      270.59      251.39     22.32 o 
   4   8  12      461.99      371.60     31.66 o 
   5   8  12     3657.56     3671.92    103.76 o 
   6   8  12     2108.73     1973.60     68.21 o 
   7   8  12      103.90      114.35     26.39 o 
   8   8  12       14.45       19.43     18.92 o 
   9   8  12      734.97      767.23     65.50 o 
  10   8  12       84.34       50.79     48.38 o 
  11   8  12      358.90      348.48     52.64 o 
 -12   9  12      217.99      319.87     67.31 o 
 -11   9  12      501.79      513.89     52.58 o 
 -10   9  12      160.98      134.19     37.28 o 
  -9   9  12     1728.55     1726.90     79.18 o 
  -8   9  12      122.38      129.26     25.74 o 
  -7   9  12     1581.51     1495.34     59.30 o 
  -6   9  12      974.02     1006.99     50.28 o 
  -5   9  12     2494.67     2704.77     77.32 o 
  -4   9  12     1025.68      951.15     53.44 o 
  -3   9  12      940.07      852.14     44.78 o 
  -2   9  12     9924.88    10000.71    180.72 o 
  -1   9  12    12483.97    12584.67    215.76 o 
   0   9  12    13660.64    13577.17    229.12 o 
   1   9  12      676.98      681.01     31.17 o 
   2   9  12     1861.81     1860.25     50.22 o 
   3   9  12        5.21       11.87     13.63 o 
   4   9  12       87.89       97.86     18.45 o 
   5   9  12      330.17      306.96     26.52 o 
   6   9  12     5864.33     5791.85    129.87 o 
   7   9  12        2.37       16.06     20.39 o 
   8   9  12      104.75       71.18     24.32 o 
   9   9  12      242.24      285.09     44.12 o 
  10   9  12      294.77      381.38     76.44 o 
  11   9  12      529.14      649.45     67.96 o 
 -12  10  12     2960.44     3243.47    166.86 o 
 -11  10  12       25.56       -9.13     27.32 o 
 -10  10  12     9423.16     9688.21    294.05 o 
  -9  10  12      308.90      315.33     42.29 o 
  -8  10  12     8664.59     8407.66    167.52 o 
  -7  10  12     5574.68     5627.69    125.35 o 
  -6  10  12     6277.20     6095.63    131.35 o 
  -5  10  12     3327.67     3239.83     87.20 o 
  -4  10  12     2930.25     2751.33     78.41 o 
  -3  10  12     1270.30     1211.90     53.24 o 
  -2  10  12     2790.78     2784.94     77.85 o 
  -1  10  12    10188.68     9836.74    180.34 o 
   0  10  12      125.25      122.74     23.40 o 
   1  10  12     5172.53     4904.11    109.31 o 
   2  10  12       89.96       81.11     17.32 o 
   3  10  12     3456.24     3266.01     72.95 o 
   4  10  12     1599.39     1556.36     49.70 o 
   5  10  12     4215.67     4053.48    134.54 o 
   6  10  12     1270.19     1210.29     57.22 o 
   7  10  12     1542.53     1653.87     67.28 o 
   8  10  12      357.43      302.66     35.94 o 
   9  10  12      729.25      795.05     69.76 o 
  10  10  12       99.92      111.54     39.23 o 
  11  10  12      509.32      537.34     63.47 o 
 -12  11  12      732.59      790.40     69.73 o 
 -11  11  12      218.27      240.70     41.37 o 
 -10  11  12     1148.76     1109.10     75.14 o 
  -9  11  12     1067.41     1045.79     70.70 o 
  -8  11  12     6811.38     6796.68    180.02 o 
  -7  11  12     1895.34     1897.80     69.47 o 
  -6  11  12     6995.60     6708.06    142.80 o 
  -5  11  12      203.55      269.04     31.07 o 
  -4  11  12    13736.89    13672.81    238.41 o 
  -3  11  12     2778.65     2812.04     80.88 o 
  -2  11  12     9874.67     9897.05    184.75 o 
  -1  11  12     1538.81     1359.05     55.12 o 
   0  11  12     4233.12     4224.08    101.06 o 
   1  11  12      836.23      781.23     45.36 o 
   2  11  12    11499.44    11084.46    199.31 o 
   3  11  12      128.43      112.04     20.24 o 
   4  11  12     1937.06     1999.14     56.86 o 
   5  11  12       91.15      104.10     24.91 o 
   6  11  12       21.57       28.99     20.67 o 
   7  11  12       27.33       16.13     22.89 o 
   8  11  12        2.91       16.82     21.52 o 
   9  11  12      191.54      265.64     47.48 o 
  10  11  12       32.37        0.10     33.79 o 
 -11  12  12     2510.58     2542.84    109.44 o 
 -10  12  12     5111.31     5184.83    158.74 o 
  -9  12  12     2477.50     2573.59    103.46 o 
  -8  12  12     8511.29     8555.34    216.65 o 
  -7  12  12      279.26      312.00     34.96 o 
  -6  12  12    10706.26    10980.54    206.01 o 
  -5  12  12     5213.14     4913.70    116.84 o 
  -4  12  12     4655.99     4581.51    110.77 o 
  -3  12  12     1337.20     1284.87     57.69 o 
  -2  12  12     5200.17     5068.70    116.80 o 
  -1  12  12     1287.34     1061.01     52.72 o 
   0  12  12     1743.08     1742.58     63.63 o 
   1  12  12        6.98       16.10     18.55 o 
   2  12  12      442.77      457.03     37.13 o 
   3  12  12      609.01      562.32     40.37 o 
   4  12  12        3.87       -5.95     15.55 o 
   5  12  12      733.58      633.10     44.57 o 
   6  12  12      159.94      232.29     32.62 o 
   7  12  12     1121.32     1109.73     60.21 o 
   8  12  12        5.77       40.08     24.23 o 
   9  12  12      208.96      169.41     42.33 o 
  10  12  12      370.40      453.38     59.42 o 
 -11  13  12       23.26       57.27     37.61 o 
 -10  13  12      483.72      619.40     62.98 o 
  -9  13  12      302.34      331.70     47.26 o 
  -8  13  12     1991.94     1968.15     90.78 o 
  -7  13  12       24.82       21.37     20.21 o 
  -6  13  12     1958.46     1988.19     72.58 o 
  -5  13  12     4758.08     4777.73    116.40 o 
  -4  13  12      897.48      973.55     53.44 o 
  -3  13  12      106.82      167.85     27.43 o 
  -2  13  12     6601.77     6375.89    138.18 o 
  -1  13  12     3960.43     3820.60     98.99 o 
   0  13  12     1062.91     1160.09     56.26 o 
   1  13  12     3010.08     3000.82    105.41 o 
   2  13  12      490.50      543.48     41.57 o 
   3  13  12     1307.72     1254.40     56.32 o 
   4  13  12      976.60     1037.21     53.50 o 
   5  13  12      424.26      430.66     39.27 o 
   6  13  12       12.67       18.97     21.78 o 
   7  13  12      893.11      898.23     56.48 o 
   8  13  12      504.00      516.89     46.76 o 
   9  13  12       47.07       72.39     28.97 o 
  10  13  12       47.05       69.95     38.60 o 
 -11  14  12     4874.91     5110.84    167.04 o 
 -10  14  12       62.62      105.22     36.64 o 
  -9  14  12     5541.78     5847.73    258.02 o 
  -8  14  12       15.70       27.69     28.22 o 
  -7  14  12     8613.86     8578.80    178.05 o 
  -6  14  12      714.81      812.86     52.26 o 
  -5  14  12     5622.49     5743.38    133.64 o 
  -4  14  12       10.40       27.50     21.18 o 
  -3  14  12     3872.58     3913.15    104.02 o 
  -2  14  12     3053.82     3130.12    125.16 o 
  -1  14  12     1350.20     1228.64     58.41 o 
   0  14  12     4697.67     4502.32    111.32 o 
   1  14  12     3080.20     2943.97     87.62 o 
   2  14  12     7094.24     6704.71    157.46 o 
   3  14  12       27.44       27.49     26.71 o 
   4  14  12     2461.67     2357.88     77.52 o 
   5  14  12        1.47      -31.54     32.02 o 
   6  14  12     3345.78     3253.72    117.59 o 
   7  14  12      710.36      674.33     51.85 o 
   8  14  12     2360.10     2396.21     86.96 o 
   9  14  12       91.10      130.05     33.02 o 
 -10  15  12       14.97       45.41     39.06 o 
  -9  15  12     2456.70     2302.08    106.04 o 
  -8  15  12      446.37      511.65     78.83 o 
  -7  15  12     4654.48     4770.96    123.18 o 
  -6  15  12     2023.87     2104.35     77.46 o 
  -5  15  12     7378.29     7309.31    159.09 o 
  -4  15  12     1309.41     1344.07     65.26 o 
  -3  15  12    11450.62    11232.14    214.35 o 
  -2  15  12        3.00       15.77     23.08 o 
  -1  15  12     4435.92     4516.21    115.13 o 
   0  15  12      140.29      114.64     30.28 o 
   1  15  12     6502.70     6533.90    144.75 o 
   2  15  12       18.72        8.18     21.27 o 
   3  15  12     2067.03     2022.85     72.22 o 
   4  15  12        0.03       -1.11     25.89 o 
   5  15  12      992.91     1040.69     72.73 o 
   6  15  12       21.12       13.02     25.50 o 
   7  15  12       86.71       79.23     32.29 o 
   8  15  12        0.84      -10.52     30.18 o 
   9  15  12      332.56      356.19     44.58 o 
  -9  16  12     5818.26     5781.31    180.25 o 
  -8  16  12      763.38      838.73     73.67 o 
  -7  16  12     4563.29     4687.82    152.93 o 
  -6  16  12      225.03      234.84     33.51 o 
  -5  16  12     4300.98     4210.18    114.33 o 
  -4  16  12     1022.92      844.60     55.94 o 
  -3  16  12     3258.42     3221.80     96.60 o 
  -2  16  12       59.67       71.05     25.01 o 
  -1  16  12     1245.30     1449.34     66.80 o 
   0  16  12      101.70       56.15     24.43 o 
   1  16  12       85.52       48.54     24.12 o 
   2  16  12       23.44       42.52     22.96 o 
   3  16  12      183.82      189.96     32.03 o 
   4  16  12      172.73      126.80     42.35 o 
   5  16  12      178.98      218.86     40.82 o 
   6  16  12      142.75      169.82     37.48 o 
   7  16  12      291.21      294.73     46.99 o 
   8  16  12        4.42       48.38     31.05 o 
  -9  17  12      511.42      549.82     63.81 o 
  -8  17  12      270.05      312.15     51.25 o 
  -7  17  12      928.69      989.00     79.13 o 
  -6  17  12       71.77       88.17     31.15 o 
  -5  17  12      267.45      279.60     38.76 o 
  -4  17  12      863.59      799.87     56.31 o 
  -3  17  12     4006.05     3882.93    109.97 o 
  -2  17  12       50.94       48.14     23.84 o 
  -1  17  12     4995.37     5043.88    127.27 o 
   0  17  12      508.53      515.47     45.18 o 
   1  17  12     1113.79      978.84     58.41 o 
   2  17  12      703.15      706.16     50.71 o 
   3  17  12     1708.40     1746.92     73.48 o 
   4  17  12      469.49      392.71     50.59 o 
   5  17  12      791.30     1087.52     78.05 o 
   6  17  12      127.14      194.63     40.79 o 
   7  17  12       36.50       16.20     34.19 o 
  -8  18  12     3628.22     3775.65    142.39 o 
  -7  18  12      227.73      259.11     47.22 o 
  -6  18  12     3911.77     4024.26    117.20 o 
  -5  18  12       55.01       37.71     27.75 o 
  -4  18  12     3046.25     3111.85     99.80 o 
  -3  18  12       52.28       61.39     27.73 o 
  -2  18  12     4106.90     4365.37    119.99 o 
  -1  18  12     2854.38     2823.13     93.62 o 
   0  18  12     1929.48     1844.22     75.99 o 
   1  18  12      555.57      516.34     47.47 o 
   2  18  12     4153.43     4175.38    115.41 o 
   3  18  12     2428.83     2171.59     80.96 o 
   4  18  12      404.73      415.43     54.48 o 
   5  18  12     3072.83     3090.32    123.64 o 
   6  18  12      798.74      811.85     73.37 o 
   7  18  12       60.51       60.80     34.64 o 
  -7  19  12     1102.01     1215.19     88.86 o 
  -6  19  12     2313.88     2511.52     93.74 o 
  -5  19  12     2806.06     2787.75     97.84 o 
  -4  19  12     2863.22     2842.78    114.23 o 
  -3  19  12     1603.58     1555.69     76.11 o 
  -2  19  12     5040.18     5028.18    132.80 o 
  -1  19  12      512.99      520.81     49.91 o 
   0  19  12     3541.83     3562.28    107.73 o 
   1  19  12     3087.74     3066.08     99.64 o 
   2  19  12     1294.23     1382.58     71.04 o 
   3  19  12      157.90      150.54     40.46 o 
   4  19  12      533.77      628.78     65.83 o 
   5  19  12      171.41      174.41     41.09 o 
   6  19  12      139.56      172.42     42.44 o 
  -6  20  12     3364.22     3355.11    134.38 o 
  -5  20  12        9.34       28.55     28.54 o 
  -4  20  12      732.93      739.69     59.76 o 
  -3  20  12       15.54       20.88     27.55 o 
  -2  20  12      340.62      276.13     41.84 o 
  -1  20  12      163.33       91.43     32.34 o 
   0  20  12      821.76      806.39     59.61 o 
   1  20  12      134.89       95.70     39.49 o 
   2  20  12      232.13      192.29     37.21 o 
   3  20  12       13.05       34.13     37.18 o 
   4  20  12       15.49       59.66     33.71 o 
   5  20  12      314.83      340.89     52.38 o 
  -4  21  12     1067.76     1032.07     69.25 o 
  -3  21  12      151.43      182.91     35.79 o 
  -2  21  12     2785.85     2965.11    103.50 o 
  -1  21  12       86.64       48.28     29.65 o 
   0  21  12      396.88      435.89     66.50 o 
   1  21  12       82.57       80.57     31.35 o 
   2  21  12      651.12      735.56     58.44 o 
   3  21  12        6.15       18.41     38.51 o 
  -2  22  12        2.09       -8.97     25.93 o 
  -1  22  12      537.16      585.36     54.05 o 
   0  22  12       11.55       -9.92     25.51 o 
 -13   0  13       66.61       80.82     66.27 o 
 -11   0  13      848.74      893.92    130.52 o 
  -9   0  13        5.65       21.22     19.21 o 
  -7   0  13     3388.68     3092.54    132.07 o 
  -5   0  13     2764.83     2748.52     97.94 o 
  -3   0  13    12489.08    12275.23    233.05 o 
  -1   0  13     7172.17     7133.20    197.12 o 
   1   0  13    14783.49    15541.03    285.48 o 
   3   0  13    12642.76    13002.13    248.83 o 
   5   0  13    15570.71    14684.50    281.18 o 
   7   0  13        4.93       25.25     33.47 o 
   9   0  13      211.75      212.37     51.37 o 
  11   0  13     1762.52     1658.05    190.07 o 
 -13   1  13       57.36      159.63     72.98 o 
 -12   1  13     3259.06     3446.07    176.08 o 
 -11   1  13      984.44      990.43     97.16 o 
 -10   1  13     1412.17     1368.35     51.30 o 
  -9   1  13       20.00       44.26     19.22 o 
  -8   1  13       40.47       43.63     17.15 o 
  -7   1  13     1100.40     1076.32     35.30 o 
  -6   1  13     7023.06     6616.40    110.31 o 
  -5   1  13     2006.08     1902.39     47.12 o 
  -4   1  13      299.03      326.32     19.43 o 
  -3   1  13        4.58       10.56      8.91 o 
  -2   1  13      113.08      205.50     15.55 o 
  -1   1  13       93.57      132.23     13.31 o 
   0   1  13     3358.79     3400.50     60.50 o 
   1   1  13      913.31     1027.51     30.93 o 
   2   1  13      696.32      586.98     25.41 o 
   3   1  13     3176.14     3206.85     61.73 o 
   4   1  13       32.90       20.82     12.00 o 
   5   1  13     4117.99     3961.40    185.22 o 
   6   1  13      619.57      626.11     30.05 o 
   7   1  13     8344.74     8444.89    295.03 o 
   8   1  13      309.71      311.15     39.18 o 
   9   1  13     4792.20     4780.65    162.41 o 
  10   1  13      611.77      583.03     54.16 o 
  11   1  13     3850.20     3949.45    165.54 o 
  12   1  13        3.97       -2.31     29.65 o 
 -13   2  13       29.62       28.88     61.34 o 
 -12   2  13      434.98      441.99     73.45 o 
 -11   2  13      586.75      620.33     79.69 o 
 -10   2  13     1652.39     1825.66     67.49 o 
  -9   2  13     1459.27     1410.96     58.26 o 
  -8   2  13     1180.04     1122.10     44.06 o 
  -7   2  13     6012.99     6155.52    122.86 o 
  -6   2  13     4457.42     4482.73     78.14 o 
  -5   2  13    19199.69    19588.64    251.04 o 
  -4   2  13    17167.94    16719.15    230.60 o 
  -3   2  13    25240.45    25904.63    340.42 o 
  -2   2  13    12063.99    12344.98    164.64 o 
  -1   2  13    35471.46    35880.45    431.69 o 
   0   2  13     9183.24     8640.73    122.12 o 
   1   2  13    41541.42    41827.49    499.89 o 
   2   2  13    21106.59    21518.96    271.39 o 
   3   2  13    21189.26    20914.61    283.87 o 
   4   2  13     8966.41     8610.42    229.69 o 
   5   2  13     9513.65     9848.53    162.07 o 
   6   2  13     5120.17     4991.73     88.39 o 
   7   2  13    20376.51    20720.37    336.14 o 
   8   2  13     5790.61     5812.80    168.38 o 
   9   2  13     3522.03     3493.86    112.00 o 
  10   2  13      320.12      297.08     42.52 o 
  11   2  13      762.24      789.84     64.15 o 
  12   2  13      234.08      138.80     39.92 o 
 -13   3  13      374.18      487.61    100.03 o 
 -12   3  13      373.91      379.08     58.58 o 
 -11   3  13     2189.38     2053.17     92.53 o 
 -10   3  13     1811.32     1766.77     97.83 o 
  -9   3  13      462.78      500.07     40.09 o 
  -8   3  13     1577.79     1504.81     63.72 o 
  -7   3  13      260.25      257.39     24.24 o 
  -6   3  13     4829.50     4563.97     90.24 o 
  -5   3  13      112.69      110.88     17.65 o 
  -4   3  13     3855.80     3694.29     64.66 o 
  -3   3  13      133.77      180.60     15.14 o 
  -2   3  13       22.19       46.06     19.72 o 
  -1   3  13       58.07       64.85     11.32 o 
   0   3  13      223.60      297.26     19.94 o 
   1   3  13      789.23      769.91     28.53 o 
   2   3  13      184.22      186.85     17.82 o 
   3   3  13       22.35       26.66     12.09 o 
   4   3  13     7763.39     7780.63    118.70 o 
   5   3  13     2240.64     2353.00     54.16 o 
   6   3  13     2890.67     2973.92     63.50 o 
   7   3  13     1189.56     1108.01     46.85 o 
   8   3  13     9849.64     9916.80    235.00 o 
   9   3  13     2465.88     2400.52    128.90 o 
  10   3  13     2260.56     2418.54    116.94 o 
  11   3  13      540.89      492.48     53.79 o 
  12   3  13     3136.43     3389.49    122.08 o 
 -13   4  13      966.29      858.96    243.24 o 
 -12   4  13      220.44      312.63     56.65 o 
 -11   4  13      256.95      241.35     37.63 o 
 -10   4  13        3.02       12.48     29.96 o 
  -9   4  13      386.22      439.25     32.96 o 
  -8   4  13     3059.67     2918.50     77.96 o 
  -7   4  13      970.03      855.50     38.49 o 
  -6   4  13     1019.46      982.92     38.88 o 
  -5   4  13        2.75       23.86     20.90 o 
  -4   4  13     2285.41     2216.09     54.75 o 
  -3   4  13      699.97      722.21     32.53 o 
  -2   4  13    12304.60    12506.16    165.52 o 
  -1   4  13        3.53       19.25     13.23 o 
   0   4  13    14195.98    14506.25    205.08 o 
   1   4  13       98.04      100.46     12.04 o 
   2   4  13     5156.30     5050.69     82.60 o 
   3   4  13     2891.76     2840.79     57.31 o 
   4   4  13    13043.84    12934.03    178.47 o 
   5   4  13      201.50      200.02     20.29 o 
   6   4  13     3095.58     3001.70     88.77 o 
   7   4  13      233.19      305.52     29.92 o 
   8   4  13     1441.11     1274.29     70.38 o 
   9   4  13      341.20      291.34     44.22 o 
  10   4  13      930.31      980.54     67.75 o 
  11   4  13      110.53      104.37     39.19 o 
  12   4  13      106.12      146.58     41.03 o 
 -13   5  13      761.53      790.11     80.22 o 
 -12   5  13      148.31      204.98     60.45 o 
 -11   5  13     2525.24     2457.48     87.77 o 
 -10   5  13        3.92        4.29     21.78 o 
  -9   5  13     1175.86     1038.91     75.17 o 
  -8   5  13      895.40      891.17     45.61 o 
  -7   5  13       88.34      128.31     20.21 o 
  -6   5  13      267.13      298.18     25.73 o 
  -5   5  13     5981.20     6079.76    110.31 o 
  -4   5  13       23.12       42.17     14.01 o 
  -3   5  13     1887.68     1682.58     53.55 o 
  -2   5  13        1.33        2.53     13.28 o 
  -1   5  13       11.35       32.70     12.89 o 
   0   5  13       30.20       39.92     11.77 o 
   1   5  13      261.22      251.68     20.20 o 
   2   5  13    13571.21    13893.68    201.17 o 
   3   5  13      617.45      582.54     30.21 o 
   4   5  13    12216.73    12024.73    168.20 o 
   5   5  13       77.58       78.64     19.92 o 
   6   5  13     1429.27     1461.94     64.14 o 
   7   5  13       88.61       92.71     35.62 o 
   8   5  13     3526.73     3547.93    152.42 o 
   9   5  13        4.38       10.37     28.96 o 
  10   5  13     3062.71     3214.31    276.70 o 
  11   5  13      489.86      512.73     62.43 o 
  12   5  13     1373.80     1527.25     98.85 o 
 -13   6  13      216.03      193.73     76.27 o 
 -12   6  13      102.30      111.23     39.09 o 
 -11   6  13     1372.21     1324.81     84.08 o 
 -10   6  13     2581.60     2290.81    215.40 o 
  -9   6  13      930.18      877.33     66.22 o 
  -8   6  13     6488.55     6309.66    205.76 o 
  -7   6  13      161.39      171.56     23.88 o 
  -6   6  13     9667.19     9461.35    159.70 o 
  -5   6  13     5750.80     5575.14    143.75 o 
  -4   6  13    18490.18    18307.41    291.80 o 
  -3   6  13     2336.56     2269.41     82.75 o 
  -2   6  13    27305.37    26942.99    471.02 o 
  -1   6  13       94.39       95.83     19.98 o 
   0   6  13    45207.75    45542.29    581.44 o 
   1   6  13      935.01      908.16     33.79 o 
   2   6  13    33072.37    33483.21    439.39 o 
   3   6  13     3374.02     3113.48     95.59 o 
   4   6  13    19681.19    19363.99    271.52 o 
   5   6  13      555.14      547.13     31.77 o 
   6   6  13    23410.06    23236.47    372.89 o 
   7   6  13      578.49      567.29     53.29 o 
   8   6  13     6745.04     6971.24    219.68 o 
   9   6  13      284.19      331.17     47.68 o 
  10   6  13     3788.77     3447.86    129.35 o 
  11   6  13      210.00      203.13     47.41 o 
 -13   7  13      317.69      260.14     96.04 o 
 -12   7  13       38.23       80.59     64.25 o 
 -11   7  13     1768.19     1806.05     77.62 o 
 -10   7  13        3.41       10.85     23.68 o 
  -9   7  13      612.91      580.87     65.23 o 
  -8   7  13      315.46      314.30     30.98 o 
  -7   7  13        8.87       21.65     17.53 o 
  -6   7  13      706.55      625.91     42.52 o 
  -5   7  13     2987.38     3014.90     79.79 o 
  -4   7  13      387.71      344.25     31.01 o 
  -3   7  13     2048.92     1947.00     61.40 o 
  -2   7  13     1245.89     1296.64     49.49 o 
  -1   7  13      150.75      158.72     22.83 o 
   0   7  13     2521.75     2633.59     71.22 o 
   1   7  13       82.65      100.54     19.88 o 
   2   7  13      969.63      860.86     34.71 o 
   3   7  13      791.91      789.38     41.42 o 
   4   7  13     1150.69     1218.06     42.84 o 
   5   7  13     2447.94     2435.00     75.07 o 
   6   7  13     9956.55    10146.98    191.59 o 
   7   7  13     4459.09     4483.48    110.74 o 
   8   7  13     2126.21     2188.21     75.87 o 
   9   7  13     1380.41     1485.88     86.96 o 
  10   7  13     1533.60     1738.86    119.58 o 
  11   7  13     2887.63     3213.42    151.46 o 
 -12   8  13      818.77      882.64     93.86 o 
 -11   8  13        4.78       46.87     26.66 o 
 -10   8  13       23.48       72.79     28.15 o 
  -9   8  13      589.82      610.41     53.24 o 
  -8   8  13     1325.25     1332.51     57.47 o 
  -7   8  13     8060.94     7733.17    153.73 o 
  -6   8  13        1.28       -2.63     17.66 o 
  -5   8  13     1046.56     1003.05     48.96 o 
  -4   8  13     1435.53     1354.51     53.50 o 
  -3   8  13     6897.75     6838.62    136.56 o 
  -2   8  13       35.89       60.84     18.52 o 
  -1   8  13    24212.15    24464.42    376.96 o 
   0   8  13       11.22        1.46     16.40 o 
   1   8  13    13023.07    12847.92    190.35 o 
   2   8  13     4092.00     3763.15     76.88 o 
   3   8  13     5328.18     5077.76     95.95 o 
   4   8  13      185.88      240.24     23.67 o 
   5   8  13     1906.68     1943.58     55.32 o 
   6   8  13       77.72       80.09     24.68 o 
   7   8  13     2068.29     2069.91     72.05 o 
   8   8  13       38.66       32.67     32.77 o 
   9   8  13     2028.56     2025.24     97.00 o 
  10   8  13      191.87      128.38     39.58 o 
  11   8  13      175.84      248.14     49.19 o 
 -12   9  13      197.01      198.18     57.09 o 
 -11   9  13      270.84      271.14     42.20 o 
 -10   9  13     1903.00     1863.28     86.31 o 
  -9   9  13        3.98       22.63     24.77 o 
  -8   9  13      595.87      535.62     42.42 o 
  -7   9  13      965.13      838.76     48.63 o 
  -6   9  13     4059.14     3983.70     99.77 o 
  -5   9  13        2.45        9.74     19.03 o 
  -4   9  13      176.49      200.27     27.62 o 
  -3   9  13     2143.83     2106.80     67.18 o 
  -2   9  13     5834.77     5287.90    116.03 o 
  -1   9  13      689.25      591.88     39.82 o 
   0   9  13      160.45      175.99     25.66 o 
   1   9  13      399.17      414.81     33.81 o 
   2   9  13     2255.13     2243.89     56.65 o 
   3   9  13     6686.39     6491.93    135.14 o 
   4   9  13     1884.72     1753.19    105.60 o 
   5   9  13      869.16      888.41     48.95 o 
   6   9  13      310.47      252.49     32.83 o 
   7   9  13     1272.14     1434.05     62.76 o 
   8   9  13     1890.54     1750.66     69.00 o 
   9   9  13     5042.39     5137.92    165.21 o 
  10   9  13     1325.09     1328.95     89.20 o 
  11   9  13      456.76      536.40     64.71 o 
 -12  10  13       14.28       -2.47     29.09 o 
 -11  10  13      455.48      508.46     54.85 o 
 -10  10  13      919.14      929.90     68.25 o 
  -9  10  13      173.10      162.81     35.76 o 
  -8  10  13     1041.15     1037.85     76.03 o 
  -7  10  13     3565.61     3544.00     95.69 o 
  -6  10  13      389.31      439.52     38.19 o 
  -5  10  13    15221.84    14354.10    247.81 o 
  -4  10  13      159.16      169.13     27.24 o 
  -3  10  13    18451.60    18152.95    298.39 o 
  -2  10  13      103.79      137.22     25.22 o 
  -1  10  13    13883.82    13090.61    227.54 o 
   0  10  13     2994.24     2829.05     79.95 o 
   1  10  13    20979.36    21191.12    338.21 o 
   2  10  13      135.72      100.19     22.54 o 
   3  10  13    26004.21    25551.06    351.13 o 
   4  10  13     2313.39     2180.53     59.26 o 
   5  10  13    18723.15    18606.43    313.47 o 
   6  10  13      224.11      212.94     31.01 o 
   7  10  13     6054.69     6065.40    140.04 o 
   8  10  13      340.28      330.97     37.56 o 
   9  10  13     3949.17     4174.23    143.93 o 
  10  10  13      440.77      471.44     61.56 o 
 -12  11  13        1.92       27.30     32.24 o 
 -11  11  13       83.14       86.06     35.33 o 
 -10  11  13      648.85      671.21     61.60 o 
  -9  11  13      905.50      881.01     67.58 o 
  -8  11  13      312.11      382.81     40.10 o 
  -7  11  13     2177.72     2160.09     74.34 o 
  -6  11  13      455.13      431.43     38.62 o 
  -5  11  13     2635.58     2567.39     79.07 o 
  -4  11  13      932.31      832.85     49.14 o 
  -3  11  13     4060.78     3888.40     99.64 o 
  -2  11  13     3511.94     3484.81     92.90 o 
  -1  11  13     1667.97     1655.92     61.91 o 
   0  11  13     1565.51     1494.42     59.07 o 
   1  11  13     1422.15     1426.18     78.46 o 
   2  11  13      553.57      517.99     42.06 o 
   3  11  13      460.27      423.08     36.04 o 
   4  11  13      230.88      218.74     25.53 o 
   5  11  13     4965.62     4795.64    116.43 o 
   6  11  13      484.73      608.25     45.38 o 
   7  11  13     5524.09     5756.95    139.51 o 
   8  11  13      490.83      546.87     46.83 o 
   9  11  13     2465.69     2591.70    112.33 o 
  10  11  13     1149.79     1233.37     90.22 o 
 -11  12  13      115.35      148.90     40.48 o 
 -10  12  13      481.43      370.28     49.36 o 
  -9  12  13        2.14      -20.61     20.61 o 
  -8  12  13     5977.59     5528.27    131.96 o 
  -7  12  13       65.86       84.55     25.99 o 
  -6  12  13     3680.70     3572.58     98.81 o 
  -5  12  13       54.73       90.09     25.16 o 
  -4  12  13     1880.55     1703.14     65.14 o 
  -3  12  13     2815.61     2748.19     94.11 o 
  -2  12  13     5427.41     5244.63    121.22 o 
  -1  12  13     3697.02     3488.40    150.22 o 
   0  12  13     6400.82     6301.68    135.43 o 
   1  12  13     4769.52     4435.86    107.71 o 
   2  12  13     6687.57     6329.06    136.85 o 
   3  12  13     1395.60     1317.13     62.07 o 
   4  12  13     4826.33     4795.68    119.62 o 
   5  12  13      423.58      443.66     39.30 o 
   6  12  13     4908.58     4979.90    123.72 o 
   7  12  13      525.66      526.30     45.66 o 
   8  12  13     2611.63     2883.35     93.86 o 
   9  12  13        1.88       22.54     32.95 o 
  10  12  13      285.98      291.55     53.06 o 
 -11  13  13       30.36        7.55     32.26 o 
 -10  13  13      551.79      607.53     62.17 o 
  -9  13  13      659.97      706.81     64.46 o 
  -8  13  13      707.05      850.13     68.12 o 
  -7  13  13      916.25      953.50     56.42 o 
  -6  13  13        2.73      -12.33     32.28 o 
  -5  13  13      649.18      599.89     45.85 o 
  -4  13  13     1490.96     1504.99     94.00 o 
  -3  13  13      139.13      115.34     26.47 o 
  -2  13  13     3915.18     3612.19     98.45 o 
  -1  13  13      685.36      626.83     45.79 o 
   0  13  13      272.09      257.95     31.90 o 
   1  13  13      114.93      101.22     28.93 o 
   2  13  13     2470.89     2431.76     77.72 o 
   3  13  13      420.88      453.99     39.29 o 
   4  13  13      593.96      585.49     44.23 o 
   5  13  13      190.52      138.46     36.91 o 
   6  13  13     1578.50     1625.32    127.54 o 
   7  13  13     1681.50     1576.20     70.28 o 
   8  13  13      185.72      222.35     35.47 o 
   9  13  13      572.31      623.08     66.68 o 
 -10  14  13      433.92      415.86     55.97 o 
  -9  14  13        2.10       -5.85     46.02 o 
  -8  14  13      283.88      231.92     59.33 o 
  -7  14  13     1018.78     1115.98     61.84 o 
  -6  14  13     1659.48     1609.27     69.47 o 
  -5  14  13      675.61      621.52     48.39 o 
  -4  14  13     8987.80     8614.27    177.31 o 
  -3  14  13     1131.19     1064.10     58.02 o 
  -2  14  13    12039.32    11740.48    252.57 o 
  -1  14  13     4059.35     4101.85    108.16 o 
   0  14  13     6389.73     6161.06    138.64 o 
   1  14  13     2617.01     2458.70     91.61 o 
   2  14  13     6752.70     6751.40    154.21 o 
   3  14  13     5832.89     5717.38    146.35 o 
   4  14  13    11629.71    11726.30    268.27 o 
   5  14  13     3922.21     4059.91    133.80 o 
   6  14  13     4161.76     4482.99    144.80 o 
   7  14  13     1018.48     1051.92     75.79 o 
   8  14  13      603.95      670.28     64.15 o 
   9  14  13      490.24      511.04     50.76 o 
 -10  15  13     1753.36     2018.62    163.68 o 
  -9  15  13      299.47      390.22     53.38 o 
  -8  15  13     1626.69     1729.07     96.80 o 
  -7  15  13      311.37      280.83     37.45 o 
  -6  15  13     1739.37     1730.22     75.12 o 
  -5  15  13     3485.13     3460.91    173.94 o 
  -4  15  13     2007.41     1829.67     73.57 o 
  -3  15  13     1262.91     1257.51     64.42 o 
  -2  15  13       64.14       68.92     24.92 o 
  -1  15  13      327.44      286.71     35.56 o 
   0  15  13      703.75      726.17     80.91 o 
   1  15  13      226.76      153.44     29.54 o 
   2  15  13      194.51      170.83     29.50 o 
   3  15  13       62.14       43.05     22.66 o 
   4  15  13     3636.50     3622.82    225.50 o 
   5  15  13      624.26      597.05     57.65 o 
   6  15  13     3137.66     3193.15    120.82 o 
   7  15  13      303.02      300.95     46.20 o 
   8  15  13     4865.78     5179.84    165.64 o 
  -9  16  13     1848.53     2004.35    105.53 o 
  -8  16  13       21.72       91.25     34.26 o 
  -7  16  13     2592.48     2564.33     90.23 o 
  -6  16  13     2110.20     1989.88    102.95 o 
  -5  16  13     3538.29     3473.74    168.06 o 
  -4  16  13     1479.09     1508.87    109.18 o 
  -3  16  13     1434.72     1332.30     67.01 o 
  -2  16  13      606.53      561.72     46.79 o 
  -1  16  13     4042.16     3979.77    109.63 o 
   0  16  13     9600.90     9498.35    205.64 o 
   1  16  13     1564.38     1625.02     69.08 o 
   2  16  13     2383.85     2372.21     81.11 o 
   3  16  13     3975.42     3719.79    103.98 o 
   4  16  13      537.36      560.35     58.24 o 
   5  16  13     1740.75     1915.72     94.18 o 
   6  16  13     1909.82     2026.04    100.47 o 
   7  16  13     1741.86     2073.26    103.51 o 
   8  16  13     2886.21     3341.46    131.11 o 
  -8  17  13      377.00      301.06     50.69 o 
  -7  17  13      109.22      184.53     44.34 o 
  -6  17  13      139.60      146.21     31.28 o 
  -5  17  13        2.48      -18.31     23.26 o 
  -4  17  13      185.01      160.63     33.20 o 
  -3  17  13     1604.70     1545.62     73.13 o 
  -2  17  13      419.80      355.13     40.67 o 
  -1  17  13      678.47      694.45     51.96 o 
   0  17  13       36.16       36.45     23.81 o 
   1  17  13       54.71       29.32     24.08 o 
   2  17  13      805.29      755.41     53.40 o 
   3  17  13      426.62      432.00     42.45 o 
   4  17  13      606.78      518.45     57.42 o 
   5  17  13     1327.49     1396.08     92.40 o 
   6  17  13      989.59     1066.87     81.39 o 
   7  17  13       80.23       87.32     51.76 o 
  -8  18  13      322.03      334.60     51.60 o 
  -7  18  13      750.87      660.78     68.69 o 
  -6  18  13      289.82      283.04     41.59 o 
  -5  18  13       99.08       92.34     33.15 o 
  -4  18  13     1596.63     1553.25     76.71 o 
  -3  18  13     1600.41     1570.53     76.84 o 
  -2  18  13     6057.73     5918.23    145.78 o 
  -1  18  13     1725.58     1712.57     76.92 o 
   0  18  13     1939.70     1909.83     79.29 o 
   1  18  13     1505.22     1504.11     72.41 o 
   2  18  13     3584.88     3412.70    103.56 o 
   3  18  13     1540.83     1642.14     93.19 o 
   4  18  13     5257.78     5085.31    162.31 o 
   5  18  13     1873.95     1757.25     99.44 o 
   6  18  13      783.02      824.60     73.87 o 
  -7  19  13      628.93      594.06     67.00 o 
  -6  19  13     2374.94     2274.56    114.55 o 
  -5  19  13      109.66       89.95     33.48 o 
  -4  19  13      570.00      560.08     52.78 o 
  -3  19  13      624.96      662.99     55.84 o 
  -2  19  13       66.30       63.27     30.54 o 
  -1  19  13      116.86       81.91     31.55 o 
   0  19  13      103.40       47.86     29.01 o 
   1  19  13     1128.03     1041.26     65.31 o 
   2  19  13        8.06       25.43     27.11 o 
   3  19  13      844.64      892.68     74.79 o 
   4  19  13      836.37      822.86     94.38 o 
   5  19  13     1055.49     1065.08    100.92 o 
  -5  20  13     2002.07     1832.83     86.80 o 
  -4  20  13     1490.37     1511.51     80.05 o 
  -3  20  13     2164.78     2390.66     92.38 o 
  -2  20  13      428.77      392.27     46.13 o 
  -1  20  13     2054.93     2169.67     88.08 o 
   0  20  13      503.54      567.60     51.95 o 
   1  20  13     7088.21     6887.62    288.95 o 
   2  20  13     1475.51     1519.43     77.61 o 
   3  20  13     3439.95     3797.81    141.03 o 
   4  20  13      739.34      873.66     77.41 o 
  -3  21  13       68.71       56.96     30.44 o 
  -2  21  13      921.23      894.49     64.65 o 
  -1  21  13       72.05       90.09     32.53 o 
   0  21  13        1.66      -12.49     27.80 o 
   1  21  13      896.88      849.67     62.97 o 
   2  21  13      117.03      137.77     45.68 o 
 -12   0  14     1158.63     1246.97    158.73 o 
 -10   0  14     2025.84     2203.28    108.73 o 
  -8   0  14      449.56      484.47     55.73 o 
  -6   0  14     2828.16     2723.72     94.03 o 
  -4   0  14      130.27      182.25     24.16 o 
  -2   0  14     5966.10     6316.72    136.62 o 
   0   0  14     2075.49     2098.46     64.51 o 
   2   0  14        7.34       13.65     14.90 o 
   4   0  14      108.06      132.13     24.51 o 
   6   0  14     1111.30     1212.13    157.05 o 
   8   0  14     9376.40     9714.68    340.29 o 
  10   0  14       11.41       -9.37     37.74 o 
  12   0  14      696.90      822.03     96.52 o 
 -13   1  14     1403.88     1345.35    122.48 o 
 -12   1  14     9792.72     9918.86    347.39 o 
 -11   1  14       45.28       74.99     39.21 o 
 -10   1  14     7204.70     7470.13    159.84 o 
  -9   1  14      284.69      239.76     31.47 o 
  -8   1  14    15271.89    15056.00    231.49 o 
  -7   1  14        1.07       35.51     18.18 o 
  -6   1  14    19404.08    19457.52    253.58 o 
  -5   1  14      185.66      340.75     59.24 o 
  -4   1  14    13375.01    13546.22    182.47 o 
  -3   1  14     8870.52     9128.92    129.93 o 
  -2   1  14     4367.44     4186.03     71.00 o 
  -1   1  14     2712.47     2833.89     54.42 o 
   0   1  14    10304.26    10329.01    143.59 o 
   1   1  14      447.10      417.86     22.23 o 
   2   1  14      659.36      622.12     26.99 o 
   3   1  14     2865.43     3038.05     60.86 o 
   4   1  14       22.54       29.96     13.26 o 
   5   1  14       17.95       22.70     13.37 o 
   6   1  14        4.62       -1.80     13.33 o 
   7   1  14       12.99       18.92     19.49 o 
   8   1  14      456.89      479.07     45.68 o 
   9   1  14       33.80       19.83     25.26 o 
  10   1  14       17.61        1.70     29.15 o 
  11   1  14      248.91      294.92     46.30 o 
  12   1  14       50.11       42.18     33.50 o 
 -13   2  14      196.72      326.18     67.62 o 
 -12   2  14      814.24      783.71     94.30 o 
 -11   2  14        1.40       35.18     34.56 o 
 -10   2  14      155.53      113.72     25.52 o 
  -9   2  14       51.14       56.59     19.77 o 
  -8   2  14      429.52      433.78     34.80 o 
  -7   2  14      172.11      160.91     21.08 o 
  -6   2  14      965.08      930.90     38.79 o 
  -5   2  14     1835.97     1733.86     50.00 o 
  -4   2  14     7394.46     7406.19    118.26 o 
  -3   2  14     3579.33     3636.15     64.74 o 
  -2   2  14     7494.28     7163.63    106.31 o 
  -1   2  14      616.14      616.52     28.04 o 
   0   2  14    27327.94    27592.40    339.35 o 
   1   2  14     5219.77     5082.15     83.00 o 
   2   2  14     7574.59     7241.94    110.34 o 
   3   2  14     2238.75     2166.30     49.77 o 
   4   2  14     1222.70     1192.54     46.38 o 
   5   2  14       38.05       28.94     13.22 o 
   6   2  14     3280.85     3221.76     68.36 o 
   7   2  14     2248.77     2061.26     77.10 o 
   8   2  14     2911.82     2779.18    105.46 o 
   9   2  14        3.51        7.16     25.33 o 
  10   2  14      536.77      581.65     53.88 o 
  11   2  14      538.17      586.79     58.37 o 
 -13   3  14     7558.50     7827.14   1251.79 o 
 -12   3  14      125.17      160.29     74.33 o 
 -11   3  14    14360.36    14791.82    333.68 o 
 -10   3  14     4388.53     4575.80    117.90 o 
  -9   3  14    17423.27    17495.40    276.98 o 
  -8   3  14     3649.38     3608.53     90.24 o 
  -7   3  14    15338.49    15216.58    232.59 o 
  -6   3  14      204.01      221.12     25.98 o 
  -5   3  14    21444.63    21763.05    356.05 o 
  -4   3  14     2519.80     2540.94     60.96 o 
  -3   3  14     2370.26     2238.18     58.91 o 
  -2   3  14     4564.87     4702.98     81.30 o 
  -1   3  14     4773.94     4867.28     83.46 o 
   0   3  14     1301.52     1243.65     50.03 o 
   1   3  14     1636.01     1573.19     41.02 o 
   2   3  14      767.36      761.42     30.87 o 
   3   3  14     1833.52     1781.49     47.25 o 
   4   3  14       29.03       25.80     12.34 o 
   5   3  14      993.02     1042.73     36.83 o 
   6   3  14      234.67      197.65     30.05 o 
   7   3  14      783.41      724.99     41.14 o 
   8   3  14      217.24      263.88     38.19 o 
   9   3  14        8.74       -5.04     22.01 o 
  10   3  14      132.00      135.96     38.07 o 
  11   3  14        1.42      -11.83     34.16 o 
 -13   4  14      330.29      301.30    185.70 o 
 -12   4  14        7.24       54.86     52.55 o 
 -11   4  14      678.27      652.47     57.37 o 
 -10   4  14      163.77      170.42     30.55 o 
  -9   4  14      677.69      603.60     48.64 o 
  -8   4  14      679.95      670.76     37.68 o 
  -7   4  14       12.34       16.29     18.37 o 
  -6   4  14     2115.46     2064.17     56.82 o 
  -5   4  14      318.66      345.57     28.51 o 
  -4   4  14     1694.21     1681.15     48.45 o 
  -3   4  14      672.79      646.69     35.72 o 
  -2   4  14      266.28      239.40     29.76 o 
  -1   4  14      789.80      822.14     30.85 o 
   0   4  14     2002.66     2020.18     49.53 o 
   1   4  14        4.98       20.24     12.03 o 
   2   4  14      707.12      686.51     36.97 o 
   3   4  14     1783.85     1881.51    111.78 o 
   4   4  14        2.65       23.79     13.54 o 
   5   4  14        8.29       13.36     14.31 o 
   6   4  14     3558.25     3498.65    113.24 o 
   7   4  14     6448.87     6373.01    137.70 o 
   8   4  14      307.57      266.91     42.21 o 
   9   4  14      580.15      624.09     60.27 o 
  10   4  14      226.83      225.48     52.92 o 
  11   4  14      999.17     1149.02     85.12 o 
 -13   5  14     4476.16     3985.08    901.09 o 
 -12   5  14     2034.62     2093.07    112.01 o 
 -11   5  14     5749.06     5749.58    404.97 o 
 -10   5  14      910.52      940.67     66.78 o 
  -9   5  14    10718.45    10193.81    381.79 o 
  -8   5  14     1039.83     1001.44     49.00 o 
  -7   5  14     9014.26     8732.59    223.16 o 
  -6   5  14      922.57      955.89     40.65 o 
  -5   5  14     8402.30     8428.77    142.93 o 
  -4   5  14     2252.25     2293.78     65.81 o 
  -3   5  14     6431.10     6163.05    123.55 o 
  -2   5  14      500.49      465.99     33.33 o 
  -1   5  14     8987.50     9293.34    166.66 o 
   0   5  14     2553.65     2573.22     63.82 o 
   1   5  14     1110.31     1126.56     37.50 o 
   2   5  14      128.47      138.64     18.23 o 
   3   5  14     2102.01     2025.47     53.55 o 
   4   5  14      495.90      450.42     32.24 o 
   5   5  14     4221.02     4257.25     87.11 o 
   6   5  14     1136.70     1100.01     65.40 o 
   7   5  14       13.83        3.28     21.58 o 
   8   5  14      268.52      335.20     48.58 o 
   9   5  14      179.65      206.81     40.02 o 
  10   5  14      424.80      447.00     72.59 o 
  11   5  14      317.26      275.99     49.72 o 
 -13   6  14      102.70       57.42     47.15 o 
 -12   6  14        2.70       16.88     41.81 o 
 -11   6  14      207.08      208.18     36.27 o 
 -10   6  14      107.29      116.69     39.67 o 
  -9   6  14     1218.42     1252.05     68.45 o 
  -8   6  14     2801.39     2785.60     80.26 o 
  -7   6  14     2444.27     2402.68     72.62 o 
  -6   6  14       18.39       45.07     19.49 o 
  -5   6  14     4047.54     4115.01    106.37 o 
  -4   6  14     3188.10     2964.12     78.34 o 
  -3   6  14    10353.57    10266.21    182.61 o 
  -2   6  14     1364.76     1226.99     57.36 o 
  -1   6  14    17545.97    17492.81    279.80 o 
   0   6  14     2573.18     2510.39     69.71 o 
   1   6  14     7445.76     7259.05    136.35 o 
   2   6  14     1067.44     1031.43     38.71 o 
   3   6  14     3288.72     3046.73     68.37 o 
   4   6  14      872.58      834.07     37.56 o 
   5   6  14     5489.83     5461.85    104.53 o 
   6   6  14      247.28      249.65     31.69 o 
   7   6  14     3673.64     3555.23    119.94 o 
   8   6  14      133.15      121.96     37.62 o 
   9   6  14        9.89        9.83     27.68 o 
  10   6  14       53.67       53.60     36.26 o 
  11   6  14       38.46       -0.13     34.74 o 
 -12   7  14     5673.96     6095.93    279.28 o 
 -11   7  14     5585.71     5620.48    338.04 o 
 -10   7  14     6826.21     6740.71    175.28 o 
  -9   7  14     7406.94     7460.23    152.56 o 
  -8   7  14    10572.50    10125.83    189.41 o 
  -7   7  14    12963.32    12436.10    220.18 o 
  -6   7  14     6212.27     6200.17    130.40 o 
  -5   7  14     7741.00     7473.92    147.62 o 
  -4   7  14    18798.23    18773.85    302.30 o 
  -3   7  14     7281.53     7540.01    146.94 o 
  -2   7  14     4550.53     4499.80    102.56 o 
  -1   7  14      123.90      160.25     24.62 o 
   0   7  14     1643.87     1580.60     56.09 o 
   1   7  14       24.58       45.95     14.15 o 
   2   7  14     2404.16     2196.07     63.31 o 
   3   7  14      928.00      853.33     37.17 o 
   4   7  14       20.85       40.35     15.51 o 
   5   7  14     1420.28     1427.14     86.30 o 
   6   7  14      316.16      268.93     32.63 o 
   7   7  14        7.55       -1.65     23.01 o 
   8   7  14      194.15      169.06     38.42 o 
   9   7  14      266.58      274.56     48.04 o 
  10   7  14       51.37       75.80     39.04 o 
  11   7  14      232.47      173.61     46.10 o 
 -12   8  14     1325.88     1528.79    117.66 o 
 -11   8  14      373.19      388.69     47.17 o 
 -10   8  14      846.13      936.50     66.31 o 
  -9   8  14      110.42      100.30     29.61 o 
  -8   8  14      779.40      709.67     46.47 o 
  -7   8  14     1091.14     1143.04     55.00 o 
  -6   8  14        4.56        7.56     19.19 o 
  -5   8  14     1310.72     1243.46     67.05 o 
  -4   8  14     1477.80     1443.41     55.33 o 
  -3   8  14     1277.69     1210.56     52.60 o 
  -2   8  14     1811.91     1827.13     61.87 o 
  -1   8  14     1465.79     1324.95     80.27 o 
   0   8  14     2039.87     1992.04     80.43 o 
   1   8  14     1848.44     1735.48     59.53 o 
   2   8  14      170.52      173.39     20.58 o 
   3   8  14      157.12      199.26     22.33 o 
   4   8  14       99.29       95.99     18.21 o 
   5   8  14     2185.23     2248.44     71.71 o 
   6   8  14       79.28       64.34     23.50 o 
   7   8  14      965.03      953.09     54.26 o 
   8   8  14       95.65       92.39     49.49 o 
   9   8  14      616.18      599.30     63.62 o 
  10   8  14      516.72      591.99     66.90 o 
  11   8  14      798.98      862.44     77.97 o 
 -12   9  14     2136.65     2262.65    100.73 o 
 -11   9  14     2006.95     1880.43     90.06 o 
 -10   9  14     4198.43     4218.43    134.44 o 
  -9   9  14     1786.33     1814.46     83.00 o 
  -8   9  14     2130.79     2206.60     96.68 o 
  -7   9  14     1880.88     1811.42     67.07 o 
  -6   9  14     4685.18     4963.45    116.01 o 
  -5   9  14     2664.01     2633.04     78.27 o 
  -4   9  14     2249.65     2130.39     69.65 o 
  -3   9  14     1112.36     1025.95     50.53 o 
  -2   9  14     1929.25     1947.89     66.37 o 
  -1   9  14      871.24      889.61     47.72 o 
   0   9  14     7226.47     7221.83    144.84 o 
   1   9  14     1972.90     1767.89     64.98 o 
   2   9  14      371.18      371.53     33.56 o 
   3   9  14      188.93      153.74     21.80 o 
   4   9  14      265.90      285.74     26.63 o 
   5   9  14     1569.63     1503.40    101.95 o 
   6   9  14      917.28      838.50     50.94 o 
   7   9  14      122.68      139.21     29.29 o 
   8   9  14        1.00      -27.15     29.26 o 
   9   9  14     1263.71     1345.12     87.17 o 
  10   9  14       51.48       34.67     35.50 o 
 -12  10  14       35.40       27.05     36.33 o 
 -11  10  14        2.98       42.48     29.50 o 
 -10  10  14       26.19       40.31     29.25 o 
  -9  10  14      382.43      367.89     46.16 o 
  -8  10  14     1217.55     1230.08     67.76 o 
  -7  10  14     6590.78     6763.20    146.74 o 
  -6  10  14     3259.81     3276.72    111.90 o 
  -5  10  14      123.31      172.00     28.27 o 
  -4  10  14     7371.48     7365.76    151.24 o 
  -3  10  14     2722.14     2666.94    100.88 o 
  -2  10  14     4232.40     4050.34    101.35 o 
  -1  10  14     5767.01     5457.12    121.65 o 
   0  10  14     6722.62     6505.30    136.58 o 
   1  10  14     1737.30     1630.36     61.75 o 
   2  10  14     4747.16     4527.22    125.57 o 
   3  10  14      771.32      642.07     52.74 o 
   4  10  14     4708.92     4521.78     93.93 o 
   5  10  14     2566.47     2458.26     78.96 o 
   6  10  14      294.48      265.97     34.75 o 
   7  10  14     1874.65     1895.72     94.03 o 
   8  10  14       89.69      101.11     29.17 o 
   9  10  14      218.49      266.27     48.26 o 
  10  10  14      166.01       93.02     65.41 o 
 -11  11  14     1410.07     1427.21     88.47 o 
 -10  11  14     5489.83     5668.96    166.99 o 
  -9  11  14     3306.52     3292.93    119.67 o 
  -8  11  14    13221.03    13432.94    245.33 o 
  -7  11  14     2507.06     2449.91     80.46 o 
  -6  11  14    14202.25    14274.93    253.41 o 
  -5  11  14     1496.18     1447.32     62.32 o 
  -4  11  14     9770.17     9789.11    188.25 o 
  -3  11  14     4415.91     4445.39    109.03 o 
  -2  11  14     2281.65     2346.30     76.05 o 
  -1  11  14     1600.43     1448.47     60.28 o 
   0  11  14      379.50      379.35     36.00 o 
   1  11  14      131.44      149.51     26.14 o 
   2  11  14     1641.89     1565.80     60.51 o 
   3  11  14     1128.96      990.73     51.39 o 
   4  11  14        6.20       -4.68     19.12 o 
   5  11  14      132.06      126.98     33.04 o 
   6  11  14      674.15      728.41     50.67 o 
   7  11  14      350.25      347.45     38.74 o 
   8  11  14      119.12       80.84     27.05 o 
   9  11  14       70.17        5.04     37.81 o 
  10  11  14        0.84       43.69     36.37 o 
 -11  12  14      677.69      745.94     71.19 o 
 -10  12  14      224.27      241.69     43.84 o 
  -9  12  14      178.54      174.60     39.43 o 
  -8  12  14      644.48      609.45     48.58 o 
  -7  12  14      605.99      551.35     44.64 o 
  -6  12  14      486.31      474.68     42.73 o 
  -5  12  14      651.30      608.78     46.09 o 
  -4  12  14      499.48      550.98     52.51 o 
  -3  12  14       71.77      121.83     26.02 o 
  -2  12  14      884.13      835.28     51.07 o 
  -1  12  14      550.75      533.80     42.22 o 
   0  12  14      144.30      173.35     28.74 o 
   1  12  14      583.16      630.48     45.30 o 
   2  12  14        6.26        0.04     20.00 o 
   3  12  14      461.86      552.09     42.60 o 
   4  12  14      497.69      436.68     39.41 o 
   5  12  14        3.16       -9.20     30.29 o 
   6  12  14      374.18      372.00     46.85 o 
   7  12  14     1119.59     1157.81     63.54 o 
   8  12  14      872.33      888.40     59.82 o 
   9  12  14       19.45       43.89     34.79 o 
 -10  13  14     3963.46     4387.68    150.11 o 
  -9  13  14      900.39      886.52     72.37 o 
  -8  13  14     3174.36     3403.29    124.30 o 
  -7  13  14     2394.09     2392.34     83.10 o 
  -6  13  14      550.88      611.48     47.49 o 
  -5  13  14     1666.64     1657.53     68.55 o 
  -4  13  14      454.75      598.58     47.13 o 
  -3  13  14     1210.23     1228.02     60.87 o 
  -2  13  14     2120.24     2225.01     76.55 o 
  -1  13  14     1389.76     1398.16     81.24 o 
   0  13  14        0.09       32.37     23.36 o 
   1  13  14     1750.63     1845.46     89.67 o 
   2  13  14      869.83      692.03     47.59 o 
   3  13  14      418.11      373.93     37.19 o 
   4  13  14        8.37       -6.49     25.23 o 
   5  13  14     1827.50     1676.40     85.57 o 
   6  13  14      517.27      529.85     55.66 o 
   7  13  14      365.89      347.44     46.06 o 
   8  13  14      388.08      459.57     55.01 o 
   9  13  14       88.22       69.82     40.48 o 
 -10  14  14      244.30      308.24     52.53 o 
  -9  14  14      109.64      135.06     39.76 o 
  -8  14  14     2716.38     2602.16    110.66 o 
  -7  14  14        2.02       29.54     24.30 o 
  -6  14  14     4228.27     4280.72    114.95 o 
  -5  14  14     1183.92     1121.71     61.49 o 
  -4  14  14     3073.45     2915.64     91.88 o 
  -3  14  14     3726.13     3463.36    100.21 o 
  -2  14  14     8131.11     7766.92    165.22 o 
  -1  14  14      262.29      290.88     36.34 o 
   0  14  14     5935.31     5431.43    129.46 o 
   1  14  14      295.94      334.82     37.00 o 
   2  14  14     4826.89     4521.60    115.18 o 
   3  14  14     1154.70     1173.16     60.49 o 
   4  14  14     3976.97     3884.47    131.30 o 
   5  14  14      939.18      910.50     70.26 o 
   6  14  14      598.31      644.01     61.51 o 
   7  14  14      608.55      581.86     59.94 o 
   8  14  14      243.02      237.08     43.12 o 
  -9  15  14     8527.84     9076.10    240.07 o 
  -8  15  14      654.73      651.54     65.56 o 
  -7  15  14     6427.68     6876.23    159.08 o 
  -6  15  14      218.86      294.93     37.97 o 
  -5  15  14    10945.28    11351.36    221.07 o 
  -4  15  14      264.18      240.40     35.05 o 
  -3  15  14     5126.45     5217.25    130.04 o 
  -2  15  14     1676.81     1548.43     70.43 o 
  -1  15  14     2890.59     2922.22     92.10 o 
   0  15  14        9.85       45.41     25.12 o 
   1  15  14     1044.80     1012.91     58.71 o 
   2  15  14      292.43      252.58     34.48 o 
   3  15  14       68.40       82.11     30.28 o 
   4  15  14     1948.10     1961.71     91.84 o 
   5  15  14      287.09      276.68     45.11 o 
   6  15  14       21.52      -10.46     27.14 o 
   7  15  14        7.58       18.62     31.04 o 
   8  15  14      178.89      198.45     67.25 o 
  -9  16  14       73.30       71.99     35.99 o 
  -8  16  14       49.74       63.45     33.24 o 
  -7  16  14      276.76      228.75     37.38 o 
  -6  16  14       44.42       41.80     25.73 o 
  -5  16  14     1301.97     1284.05     69.22 o 
  -4  16  14       76.04       94.54     28.40 o 
  -3  16  14       14.16       -7.34     23.72 o 
  -2  16  14       27.89       33.27     24.64 o 
  -1  16  14     1226.27     1273.48     66.65 o 
   0  16  14      250.56      269.84     37.24 o 
   1  16  14     1556.18     1550.36     88.28 o 
   2  16  14       15.27       17.75     22.36 o 
   3  16  14      379.80      377.92     42.01 o 
   4  16  14      921.90      797.06     85.47 o 
   5  16  14       27.67        0.87     27.80 o 
   6  16  14      257.62      274.69     46.94 o 
   7  16  14      325.35      318.87     50.70 o 
  -8  17  14       57.17       52.54     34.58 o 
  -7  17  14     1296.61     1375.16     92.02 o 
  -6  17  14     3412.44     3477.36    108.76 o 
  -5  17  14      134.08      149.31     32.84 o 
  -4  17  14      444.82      519.99     48.64 o 
  -3  17  14      930.78     1027.02     63.55 o 
  -2  17  14      595.35      532.65     48.63 o 
  -1  17  14      353.08      447.69     56.77 o 
   0  17  14     1869.79     1929.04     76.91 o 
   1  17  14      227.76      186.96     31.79 o 
   2  17  14     1232.90     1216.30     67.50 o 
   3  17  14      131.10       66.22     34.20 o 
   4  17  14        5.12        4.30     38.62 o 
   5  17  14      104.24      112.18     42.26 o 
   6  17  14     1020.35      986.33     80.69 o 
  -7  18  14      933.99      862.49     77.77 o 
  -6  18  14      513.37      500.93     50.16 o 
  -5  18  14     3855.43     3711.20    115.17 o 
  -4  18  14       37.34       70.79     30.97 o 
  -3  18  14     3912.98     3762.27    130.21 o 
  -2  18  14      185.31      229.71     38.22 o 
  -1  18  14     4176.71     3961.89    115.94 o 
   0  18  14      296.21      245.67     38.13 o 
   1  18  14     2085.10     2081.82     82.22 o 
   2  18  14       13.82      -18.19     21.74 o 
   3  18  14     5325.71     5422.24    169.77 o 
   4  18  14        2.31       46.07     31.50 o 
   5  18  14     1777.73     1888.30    104.22 o 
  -6  19  14     3824.96     3926.61    121.65 o 
  -5  19  14      481.72      515.87     51.30 o 
  -4  19  14     3214.54     3441.67    110.95 o 
  -3  19  14       18.73      -21.78     25.87 o 
  -2  19  14     2461.32     2551.78     92.96 o 
  -1  19  14        0.27       24.51     26.79 o 
   0  19  14      492.93      513.78     49.88 o 
   1  19  14      143.43      132.20     33.15 o 
   2  19  14      306.53      281.85     39.06 o 
   3  19  14      498.30      486.76     59.14 o 
   4  19  14      582.45      747.02     81.22 o 
  -4  20  14      417.06      436.73     48.86 o 
  -3  20  14      312.76      248.12     42.17 o 
  -2  20  14      571.92      583.25     54.74 o 
  -1  20  14       47.86       44.84     29.63 o 
   0  20  14     2619.09     2783.39    119.49 o 
   1  20  14       44.31      137.85     34.72 o 
   2  20  14      973.15     1073.70     68.57 o 
   3  20  14      570.64      636.08     67.00 o 
  -2  21  14      282.58      355.42     55.48 o 
  -1  21  14      843.69      792.24     61.79 o 
   0  21  14        0.48      -25.55     25.55 o 
 -13   0  15      387.63      462.97    109.03 o 
 -11   0  15       86.02      131.41     62.68 o 
  -9   0  15     1466.50     1510.86     89.56 o 
  -7   0  15     2510.46     2561.55    142.38 o 
  -5   0  15      856.84      926.40     46.40 o 
  -3   0  15        7.18        2.93     15.04 o 
  -1   0  15     1856.64     1779.10     59.93 o 
   1   0  15     8796.41     8560.33    177.96 o 
   3   0  15     2612.38     2665.82     82.37 o 
   5   0  15     8903.65     8590.95    461.29 o 
   9   0  15     2501.37     2831.23    328.98 o 
  11   0  15      585.35      641.00     86.47 o 
 -13   1  15        3.87       -7.93     38.97 o 
 -12   1  15      843.35      869.40     97.46 o 
 -11   1  15      165.38      146.44     44.98 o 
 -10   1  15      994.64      946.06     54.45 o 
  -9   1  15     1090.72     1029.23     54.86 o 
  -8   1  15     2193.26     2128.37    120.59 o 
  -7   1  15      333.83      416.05     30.11 o 
  -6   1  15     9563.70     9669.44    172.83 o 
  -5   1  15     7678.87     7615.29    131.22 o 
  -4   1  15      139.07      158.45     17.06 o 
  -3   1  15    18192.38    18656.13    240.99 o 
  -2   1  15     4060.12     4064.05     75.44 o 
  -1   1  15     6602.47     6756.35    103.03 o 
   0   1  15    11123.52    11327.53    157.12 o 
   1   1  15    25983.06    26224.60    327.48 o 
   2   1  15       10.55       54.61     13.45 o 
   3   1  15    28831.18    29591.54    369.31 o 
   4   1  15        5.65       -3.16     12.66 o 
   5   1  15    13588.05    13636.74    215.65 o 
   6   1  15     3270.91     3367.68     74.73 o 
   7   1  15    11370.96    11949.64    237.61 o 
   8   1  15        9.00       37.00     27.43 o 
   9   1  15     3283.36     3268.80    117.39 o 
  10   1  15      262.07      237.29     40.23 o 
  11   1  15      904.85      997.91     96.70 o 
 -13   2  15       17.12       13.39     42.45 o 
 -12   2  15      432.90      470.89     71.99 o 
 -11   2  15     1800.59     1969.95    124.82 o 
 -10   2  15      537.00      599.95     46.59 o 
  -9   2  15     6240.46     6247.04    140.60 o 
  -8   2  15     1290.45     1263.49     52.48 o 
  -7   2  15     3556.52     3534.79    105.38 o 
  -6   2  15      802.49      835.01     38.10 o 
  -5   2  15     6073.98     6238.24    123.52 o 
  -4   2  15     2722.37     2625.52     66.79 o 
  -3   2  15    10074.05    10067.78    142.38 o 
  -2   2  15     3594.40     3699.96     66.25 o 
  -1   2  15    10179.59    10032.34    141.12 o 
   0   2  15     3959.14     3876.16     69.02 o 
   1   2  15     3220.22     3132.58     60.98 o 
   2   2  15      173.10      160.81     19.06 o 
   3   2  15      150.72      168.97     19.05 o 
   4   2  15      328.00      312.31     23.81 o 
   5   2  15      467.75      453.93     29.89 o 
   6   2  15      755.19      747.03     34.89 o 
   7   2  15     1769.38     1643.71    158.79 o 
   8   2  15        9.89      -19.56     23.26 o 
   9   2  15      877.00      900.86    100.52 o 
  10   2  15     1467.61     1631.22    184.60 o 
  11   2  15     1255.83     1333.12    138.61 o 
 -13   3  15      638.37      646.97    115.97 o 
 -12   3  15      131.45      170.82     72.53 o 
 -11   3  15      477.86      462.40     54.20 o 
 -10   3  15       92.22      132.33     28.53 o 
  -9   3  15     1089.71     1105.81     54.84 o 
  -8   3  15        0.18      -15.42     15.42 o 
  -7   3  15     7758.12     7844.00    139.45 o 
  -6   3  15     2010.06     2069.66     57.85 o 
  -5   3  15     4815.83     4938.89     97.15 o 
  -4   3  15     4121.44     3909.73    160.61 o 
  -3   3  15      707.17      676.19     39.62 o 
  -2   3  15    24734.87    25044.73    334.43 o 
  -1   3  15    24127.79    24578.56    330.62 o 
   0   3  15    14962.68    15145.77    216.44 o 
   1   3  15     7796.98     7708.36    125.99 o 
   2   3  15     8535.14     8748.22    150.99 o 
   3   3  15     1525.03     1496.62     49.06 o 
   4   3  15    27463.18    28092.65    434.44 o 
   5   3  15     7458.71     7239.92    126.35 o 
   6   3  15     2979.34     3106.20    106.15 o 
   7   3  15      572.48      620.16     43.17 o 
   8   3  15     3233.57     3235.76    115.78 o 
   9   3  15      773.02      800.86     73.57 o 
  10   3  15     5122.78     5043.21    245.27 o 
  11   3  15      447.60      414.89     69.22 o 
 -13   4  15      117.30      212.01     90.44 o 
 -12   4  15      770.67      805.72    153.13 o 
 -11   4  15        5.02      -32.57     32.57 o 
 -10   4  15        1.58       -7.10     20.64 o 
  -9   4  15       41.88       14.66     18.97 o 
  -8   4  15      641.69      599.21     41.91 o 
  -7   4  15       47.83       23.45     20.31 o 
  -6   4  15     2969.23     2812.41     69.13 o 
  -5   4  15     1967.79     1825.00     64.82 o 
  -4   4  15      320.92      383.49     37.83 o 
  -3   4  15      802.60      740.71     40.42 o 
  -2   4  15       34.45       50.45     17.96 o 
  -1   4  15     2297.37     2100.58     92.76 o 
   0   4  15     2252.72     2302.32     59.49 o 
   1   4  15        6.99        4.22     11.61 o 
   2   4  15      319.14      296.95     24.65 o 
   3   4  15     2243.93     2116.21     57.32 o 
   4   4  15     1630.81     1642.48     57.50 o 
   5   4  15     5234.84     5314.54    101.86 o 
   6   4  15    13507.43    13128.21    411.88 o 
   7   4  15     4313.86     4312.07    108.53 o 
   8   4  15     5544.63     5685.27    168.64 o 
   9   4  15      236.86      237.07     43.44 o 
  10   4  15     1191.14     1209.07     84.85 o 
  11   4  15      372.78      336.73     53.09 o 
 -12   5  15      260.34      327.75     97.61 o 
 -11   5  15     1002.52     1029.68     78.91 o 
 -10   5  15      415.38      499.95     65.58 o 
  -9   5  15     1596.00     1467.58     60.37 o 
  -8   5  15     3789.78     3587.99     93.02 o 
  -7   5  15     1338.92     1278.71     54.53 o 
  -6   5  15     7243.12     7132.69    173.59 o 
  -5   5  15      488.50      536.56     37.76 o 
  -4   5  15    10258.16     9872.21    178.72 o 
  -3   5  15      105.04       74.86     19.20 o 
  -2   5  15    17266.86    17282.91    279.54 o 
  -1   5  15      149.54      157.25     27.12 o 
   0   5  15    14137.46    13722.71    230.30 o 
   1   5  15     2009.21     1892.45     50.97 o 
   2   5  15    33722.72    34513.73    454.69 o 
   3   5  15     2387.03     2241.32     58.20 o 
   4   5  15     4951.89     5049.85    112.62 o 
   5   5  15      211.59      211.17     24.53 o 
   6   5  15     9346.64     9505.92    183.60 o 
   7   5  15      319.49      231.52     64.65 o 
   8   5  15    10898.95    10901.32    536.50 o 
   9   5  15      183.71      182.49     41.07 o 
  10   5  15      619.90      691.82     68.76 o 
  11   5  15       31.61       47.24     37.81 o 
 -12   6  15       24.10       69.62     44.52 o 
 -11   6  15      243.73      251.03     39.59 o 
 -10   6  15     3408.27     3114.48    108.11 o 
  -9   6  15       80.35       41.75     22.49 o 
  -8   6  15     5336.13     5075.50    117.13 o 
  -7   6  15      285.18      317.60     32.59 o 
  -6   6  15     6141.33     5812.10    125.20 o 
  -5   6  15     4185.21     3909.74    118.32 o 
  -4   6  15     4964.20     4781.89    108.39 o 
  -3   6  15       62.01       62.75     21.62 o 
  -2   6  15    12748.04    12558.86    216.55 o 
  -1   6  15     2152.54     2061.04     64.20 o 
   0   6  15     5524.95     5630.25    141.10 o 
   1   6  15      246.77      228.09     22.12 o 
   2   6  15     1872.85     1813.57     51.58 o 
   3   6  15        1.51       21.00     15.62 o 
   4   6  15      653.65      575.69     34.73 o 
   5   6  15     1483.59     1458.53     61.45 o 
   6   6  15      303.13      257.36     40.00 o 
   7   6  15       81.11       29.24     19.14 o 
   8   6  15      612.32      683.75     62.80 o 
   9   6  15       53.55       38.98     39.25 o 
  10   6  15      420.90      440.08     59.74 o 
  11   6  15      195.21      307.99     54.51 o 
 -12   7  15       10.66      -20.57     36.74 o 
 -11   7  15       81.32      133.00     35.67 o 
 -10   7  15       73.87      110.82     29.75 o 
  -9   7  15       84.19      118.80     26.76 o 
  -8   7  15      715.37      660.08     45.59 o 
  -7   7  15      191.60      131.78     25.79 o 
  -6   7  15     2580.59     2642.35     78.38 o 
  -5   7  15     1490.61     1342.14     55.85 o 
  -4   7  15    11572.65    11493.83    205.62 o 
  -3   7  15     2394.68     2581.42     74.65 o 
  -2   7  15     9847.73     9717.12    179.00 o 
  -1   7  15     3612.16     3346.94     85.82 o 
   0   7  15    19191.99    19468.85    312.00 o 
   1   7  15     2845.74     2777.34     96.82 o 
   2   7  15    14313.67    13830.07    207.10 o 
   3   7  15     7874.86     8154.67    137.62 o 
   4   7  15     6827.83     6827.17    122.66 o 
   5   7  15    11653.52    12048.75    189.71 o 
   6   7  15     9855.78     9755.18    189.53 o 
   7   7  15     1310.89     1285.53     61.73 o 
   8   7  15      468.06      557.95     58.24 o 
   9   7  15     1803.36     1860.72     96.74 o 
  10   7  15     1559.13     1617.09     97.80 o 
 -12   8  15      541.51      570.65     81.02 o 
 -11   8  15       61.79       77.26     36.15 o 
 -10   8  15       73.33       77.08     29.91 o 
  -9   8  15      993.51      961.45     58.29 o 
  -8   8  15      327.45      340.13     36.00 o 
  -7   8  15     5876.28     5526.19    125.93 o 
  -6   8  15      897.07      868.58     49.20 o 
  -5   8  15      377.34      352.02     33.47 o 
  -4   8  15      799.04      809.01     46.40 o 
  -3   8  15      301.56      307.99     32.79 o 
  -2   8  15     1950.45     1712.35     61.28 o 
  -1   8  15      948.53      978.20     49.11 o 
   0   8  15     2582.76     2444.77     73.17 o 
   1   8  15      431.26      391.94     34.68 o 
   2   8  15      277.33      271.85     30.56 o 
   3   8  15      770.06      763.88     37.88 o 
   4   8  15     5256.39     5096.80    112.84 o 
   5   8  15       11.02       30.04     22.10 o 
   6   8  15     4143.75     4356.56    111.70 o 
   7   8  15      693.94      790.08     52.18 o 
   8   8  15     2327.31     2475.50    106.29 o 
   9   8  15      987.56      945.22     77.11 o 
  10   8  15     3003.71     3334.72    200.55 o 
 -12   9  15      437.37      407.02     58.15 o 
 -11   9  15     1548.79     1437.27     83.79 o 
 -10   9  15      577.23      518.54     55.18 o 
  -9   9  15     2446.56     2314.80     96.12 o 
  -8   9  15        2.51       18.19     21.38 o 
  -7   9  15     3386.30     3453.39     95.70 o 
  -6   9  15      634.59      639.67     45.18 o 
  -5   9  15     6499.40     6610.75    150.74 o 
  -4   9  15     1210.10     1237.40     57.37 o 
  -3   9  15     9263.38     9196.62    176.38 o 
  -2   9  15      535.97      519.42     40.01 o 
  -1   9  15    16477.89    16162.44    271.84 o 
   0   9  15      418.04      371.01     34.68 o 
   1   9  15    12414.41    12052.45    215.26 o 
   2   9  15       56.05       54.16     21.54 o 
   3   9  15    19241.61    19583.51    384.58 o 
   4   9  15      626.86      609.72     42.65 o 
   5   9  15     7184.95     6995.48    156.10 o 
   6   9  15      407.37      356.57     37.18 o 
   7   9  15     3818.15     3952.41    109.17 o 
   8   9  15      270.30      335.43     39.38 o 
   9   9  15     3789.70     4333.81    151.31 o 
  10   9  15      109.23      155.01     44.79 o 
 -11  10  15      851.51      816.82     69.97 o 
 -10  10  15        2.53      -18.73     26.26 o 
  -9  10  15     2815.60     2774.51    107.43 o 
  -8  10  15     2725.80     2794.35     87.62 o 
  -7  10  15     1535.96     1685.58     69.28 o 
  -6  10  15      708.90      741.08     49.72 o 
  -5  10  15     5657.58     5650.60    129.28 o 
  -4  10  15      198.83      201.98     30.91 o 
  -3  10  15    11617.70    11302.19    208.55 o 
  -2  10  15     4625.44     4637.39    111.64 o 
  -1  10  15     2753.03     2683.80     80.84 o 
   0  10  15     1990.61     1927.60     67.77 o 
   1  10  15      982.97      999.56     52.25 o 
   2  10  15        4.13        6.77     18.93 o 
   3  10  15       44.46       32.21     21.73 o 
   4  10  15      815.60      804.97     49.10 o 
   5  10  15      157.17      186.57     38.55 o 
   6  10  15     1194.32     1148.99     60.50 o 
   7  10  15      421.12      467.47     46.05 o 
   8  10  15        4.59       66.23     26.88 o 
   9  10  15      320.26      352.01     54.64 o 
  10  10  15       47.21       37.49     38.56 o 
 -11  11  15      349.80      349.19     51.94 o 
 -10  11  15      194.17      190.58     52.57 o 
  -9  11  15       70.84       72.00     30.97 o 
  -8  11  15      269.92      223.54     32.87 o 
  -7  11  15     1056.88     1087.30     66.89 o 
  -6  11  15        4.01        8.68     20.59 o 
  -5  11  15     2169.81     2139.65     74.64 o 
  -4  11  15     1482.37     1325.11     61.62 o 
  -3  11  15     5303.54     5066.45    120.41 o 
  -2  11  15       61.54       58.52     24.07 o 
  -1  11  15     9032.06     8790.50    174.03 o 
   0  11  15      816.69      932.29     52.56 o 
   1  11  15     9967.08     9778.42    187.84 o 
   2  11  15      255.96      222.77     31.24 o 
   3  11  15     7148.33     6967.31    147.95 o 
   4  11  15     1062.90      986.30     52.65 o 
   5  11  15    10941.91    10646.98    247.45 o 
   6  11  15      545.88      607.32     58.31 o 
   7  11  15     4886.39     4949.01    127.90 o 
   8  11  15      982.43     1029.58     62.98 o 
   9  11  15     1430.15     1256.39    100.31 o 
 -10  12  15       12.62       -7.34     29.27 o 
  -9  12  15      514.01      471.14     54.60 o 
  -8  12  15     3014.79     3046.10     95.33 o 
  -7  12  15        0.46       21.53     32.31 o 
  -6  12  15      854.56      784.67     52.44 o 
  -5  12  15     2119.25     2118.46     81.11 o 
  -4  12  15      146.26      141.42     29.16 o 
  -3  12  15      636.98      579.98     45.57 o 
  -2  12  15     2169.39     2183.90     75.91 o 
  -1  12  15       18.04       17.58     21.70 o 
   0  12  15     2612.14     2509.92     81.06 o 
   1  12  15      342.22      317.42     35.68 o 
   2  12  15       30.95       54.58     23.21 o 
   3  12  15     2534.40     2576.84     81.55 o 
   4  12  15       59.25       67.99     31.48 o 
   5  12  15     4029.19     3912.31    130.44 o 
   6  12  15       21.79       56.14     29.45 o 
   7  12  15     1543.71     1565.02     88.69 o 
   8  12  15        2.14       10.40     30.68 o 
   9  12  15     2589.93     2643.72    157.07 o 
 -10  13  15     2558.60     2550.24    112.83 o 
  -9  13  15      224.44      204.72     43.31 o 
  -8  13  15     3234.82     3133.20    141.39 o 
  -7  13  15      540.45      567.26     47.33 o 
  -6  13  15     3809.04     3846.52    108.37 o 
  -5  13  15     1962.35     1995.39     74.89 o 
  -4  13  15     5955.44     6030.33    140.44 o 
  -3  13  15      612.10      639.57     48.82 o 
  -2  13  15     8714.00     8599.82    176.73 o 
  -1  13  15     3462.89     3231.76    114.27 o 
   0  13  15     6933.49     6892.19    151.11 o 
   1  13  15     3750.94     3699.54    101.37 o 
   2  13  15     9953.07     9899.44    193.92 o 
   3  13  15     2643.95     2545.00     82.72 o 
   4  13  15     4615.93     4572.24    144.85 o 
   5  13  15      446.31      439.79     50.95 o 
   6  13  15     3526.34     3426.74    124.83 o 
   7  13  15     1400.24     1487.41     88.12 o 
   8  13  15     2647.59     2750.84    115.11 o 
  -9  14  15     1050.00     1000.98     79.69 o 
  -8  14  15      217.88      248.27     44.86 o 
  -7  14  15     2892.30     3177.98     99.46 o 
  -6  14  15     1210.60     1175.59     68.50 o 
  -5  14  15     1263.63     1247.88     65.66 o 
  -4  14  15     1345.12     1354.55     67.24 o 
  -3  14  15     2680.34     2737.81     88.73 o 
  -2  14  15      868.18      888.26     57.20 o 
  -1  14  15     3955.07     3767.32    104.98 o 
   0  14  15      156.00      112.43     30.24 o 
   1  14  15      232.84      207.98     32.24 o 
   2  14  15      190.85      200.22     32.00 o 
   3  14  15     1088.74     1034.74     58.60 o 
   4  14  15       48.33       17.03     26.13 o 
   5  14  15      745.72      811.86     67.37 o 
   6  14  15      790.92      875.52     72.41 o 
   7  14  15      519.97      587.83     62.18 o 
   8  14  15      987.38     1083.14     81.84 o 
  -9  15  15      584.66      616.35     65.10 o 
  -8  15  15       35.40       15.24     29.78 o 
  -7  15  15      712.63      704.02     54.45 o 
  -6  15  15      153.19       80.08     27.76 o 
  -5  15  15      170.55      224.51     36.50 o 
  -4  15  15     1020.55      920.34     59.26 o 
  -3  15  15     1485.02     1312.82    108.64 o 
  -2  15  15     4004.72     3902.47    109.76 o 
  -1  15  15      290.54      277.01     36.21 o 
   0  15  15     6254.17     5965.31    141.65 o 
   1  15  15      133.25      107.53     27.47 o 
   2  15  15     7054.26     6838.50    153.92 o 
   3  15  15      300.41      298.00     36.21 o 
   4  15  15     4118.07     4227.11    141.23 o 
   5  15  15       56.10       67.23     29.91 o 
   6  15  15     4576.94     4901.79    159.22 o 
   7  15  15      114.46       88.68     34.46 o 
  -8  16  15      439.66      452.36     59.45 o 
  -7  16  15      297.00      316.12     41.96 o 
  -6  16  15      826.57      953.12     63.13 o 
  -5  16  15      300.12      342.43     42.79 o 
  -4  16  15     1361.79     1434.76     76.60 o 
  -3  16  15      606.91      665.30     52.13 o 
  -2  16  15      102.50      113.38     30.58 o 
  -1  16  15     1695.79     1613.49     77.62 o 
   0  16  15     1349.88     1331.15     68.29 o 
   1  16  15      296.77      361.61     40.32 o 
   2  16  15      277.76      342.87     39.26 o 
   3  16  15     1235.52     1227.34     79.68 o 
   4  16  15     2807.39     2860.48    115.89 o 
   5  16  15     1722.63     1596.32     94.92 o 
   6  16  15      417.93      421.21     55.04 o 
  -7  17  15     1014.02     1170.22     87.06 o 
  -6  17  15     2845.14     2691.91     96.47 o 
  -5  17  15     1189.81     1256.96     71.46 o 
  -4  17  15     2044.30     1932.12     83.13 o 
  -3  17  15     5308.28     5241.29    136.93 o 
  -2  17  15     1990.95     1998.07     82.71 o 
  -1  17  15     2062.67     2014.65     83.71 o 
   0  17  15     4989.39     4809.11    128.85 o 
   1  17  15      497.66      515.01     48.56 o 
   2  17  15     3691.48     3638.58    107.97 o 
   3  17  15     4347.67     4242.20    146.09 o 
   4  17  15     2652.33     2725.37    116.16 o 
   5  17  15     1066.94     1202.78     86.80 o 
   6  17  15     1697.42     1929.31    106.17 o 
  -6  18  15     1254.43     1345.33     75.83 o 
  -5  18  15       41.19       50.61     31.02 o 
  -4  18  15     1417.22     1439.53     76.92 o 
  -3  18  15      211.10      200.98     37.54 o 
  -2  18  15     1883.01     1874.38     93.74 o
[truncated: 124,202 more chars]
